# Supplementary material for: Drosophila immune priming to Enterococcus faecalis relies on immune tolerance rather than resistance
Source: PLoS Pathog. 2023 Aug 11;19(8):e1011567. doi: 10.1371/journal.ppat.1011567 (PMC10446173; doi:10.1371/journal.ppat.1011567)
Supplement: S1 Table — (XLSX) [file ppat.1011567.s009.xlsx]

## Sheet: README
This file has all the statistical summaries of survival experiments. Survival is modeled using a Cox proportional Hazard Model
Hazard Ratios
Genotype	Fly genotype
Condition	Type of injection/Re-injection flies were subjected to
Referent	The group against which Condition is compared to when calculating Hazard Ratios
HR	Hazard Ratio calculation from the Cox proportional hazards modeling comparing the test Condition to the Referent
Lower	Lower limit of the HR 95% Confidence Interval
Upper	Upper limit of the HR 95% Confidence Interval
Pval	Wald test calculating the effect of tested condition survival against the referent condition's survival (i.e. is the HR significantly deviating from 1?); Benjamini-Hochberg corrected for multiple testing
Prime Against Mock?	Is the HR in Efae-Primed vs Mock-Primed <1 & significant?
Full Priming?	Is the HR in Efae-Primed vs PBS/PBS <1 & significant?
Survival Stats
Genotype	Fly genotype
Condition	Type of injection/Re-injection flies were subjected to
n	Number of fies assayed
MST	Median Survival Time – The time point at which 50% of the cohort is dead

## Sheet: Hazard Ratios
Genotype	Condition	Referent	HR	Lower	Upper	Pval (BH adj)	Prime Against Mock?	Full Priming?
eater	Efae Low	PBS	2.127	1.431	3.162	0.00015
eater	Efae High	PBS	32.965	20.552	52.875	2e-16
eater	Efae Mock	PBS/PBS	5.589	3.381	9.24	1.3e-12
eater	Efae Primed	PBS/PBS	3.803	2.267	6.38	1.1e-07		NO
eater	Efae Primed	Efae Mock	0.6807	0.4758	0.9737	0.042	YES
Imd [10191]	Efae Low	PBS	1.313	0.949	1.818	0.098
Imd [10191]	Efae High	PBS	3.328	2.415	4.587	6.8e-14
Imd [10191]	Efae Mock	PBS/PBS	10.657	6.543	17.359	2e-16
Imd [10191]	Efae Primed	PBS/PBS	4.141	2.739	6.261	5.3e-12		NO
Imd [10191]	Efae Primed	Efae Mock	0.3942	0.2666	0.5831	2.5e-06	YES
Myd88	Efae Low	PBS	4.284	2.776	6.61	3.9e-11
Myd88	Efae High	PBS	13.861	8.752	21.95	2e-16
Myd88	Efae Mock	PBS/PBS	1.8181	1.239	2.6678	0.0029
Myd88	Efae Primed	PBS/PBS	0.5554	0.3354	0.9199	0.0207		YES
Myd88	Efae Primed	Efae Mock	0.3241	0.1998	0.5257	1.7e-06	YES
OreR	Efae Low	PBS	1.422	0.9691	2.087	0.081
OreR	Efae High	PBS	5.704	3.9228	8.293	2e-16
OreR	Efae Mock	PBS/PBS	2.573	1.8184	3.641	9e-08
OreR	Efae Primed	PBS/PBS	0.7541	0.5251	1.083	0.13		YES
OreR	HK-Efae Primed	PBS/PBS	1.3958	0.9611	2.027	0.0554		NO
OreR	BB-Efae Low	PBS	1.929	1.2257	3.035	0.0085
OreR	BB-Efae Primed	PBS/PBS	4.6096	3.1245	6.801	7.2e-13		NO
OreR	Efae Primed	Efae Mock	0.2855	0.201	0.4057	4.2e-11	YES
OreR	HK-Efae Primed	Efae Mock	0.5205	0.3658	0.7406	0.002	YES
OreR	BB-Efae Primed	Efae Mock	1.8547	1.3143	2.6173	0.001	NO
spz	Efae Low	PBS	2.896	1.88	4.462	3.9e-05
spz	Efae High	PBS	6.115	4.109	9.101	2e-16
spz	Efae Mock	PBS/PBS	3.434	2.321	5.083	8.9e-10
spz	Efae Primed	PBS/PBS	3.984	2.598	6.109	1.5e-09		NO
spz	Efae Primed	Efae Mock	1.188	0.8294	1.702	0.31	NO
key	Efae Low	PBS	2.202	1.481	3.272	7.5e-05
key	Efae High	PBS	5.277	3.477	8.007	2e-16
key	Efae Mock	PBS/PBS	7.12	4.501	11.26	3.5e-14
key	Efae Primed	PBS/PBS	2.299	1.549	3.41	3.6e-05		NO
key	Efae Primed	Efae Mock	0.2777	0.1798	0.4289	3.5e-08	YES
Tab2	Efae Low	PBS	1.079	0.6573	1.771	0.76
Tab2	Efae High	PBS	3.425	2.1746	5.394	5.6e-08
Tab2	Efae Mock	PBS/PBS	4.618	2.958	7.212	1.1e-10
Tab2	Efae Primed	PBS/PBS	2.044	1.315	3.175	0.0016		NO
Tab2	Efae Primed	Efae Mock	0.3951	0.27671	0.5844	4e-06	YES
Rel [E20]	Efae Low	PBS	0.5746	0.4081	0.8091	0.0014
Rel [E20]	Efae High	PBS	2.7967	2.0073	3.8965	7.2e-08
Rel [E20]	Efae Mock	PBS/PBS	5.744	3.634	9.079	1.2e-13
Rel [E20]	Efae Primed	PBS/PBS	3.686	2.401	5.657	3.1e-09		NO
Rel [E20]	Efae Primed	Efae Mock	0.606	0.4144	0.8862	0.0072	YES

## Sheet: Survival Stats
Genotype	Condition	n	MST
OrR	PBS	149	NA
OrR	PBS/PBS	74	3
OrR	Efae Low	129	NA
OrR	Efae High	74	2
OrR	Efae Mock	81	1
OrR	Efae Primed	78	4
OrR	HK-Efae Primed	55	3
OrR	BB-Efae Low	60	6
OrR	BB-Efae Primed	60	1
Imd [10191]	PBS	167	NA
Imd [10191]	PBS/PBS	61	5
Imd [10191]	Efae Low	121	6
Imd [10191]	Efae High	86	2
Imd [10191]	Efae Mock	60	1
Imd [10191]	Efae Primed	71	2
Myd88	PBS	135	NA
Myd88	PBS/PBS	60	4
Myd88	Efae Low	107	3
Myd88	Efae High	67	1
Myd88	Efae Mock	69	2
Myd88	Efae Primed	60	6
eater	PBS	217	NA
eater	PBS/PBS	65	NA
eater	Efae Low	145	NA
eater	Efae High	71	2
eater	Efae Mock	80	2
eater	Efae Primed	69	3
spz	PBS	64	NA
spz	PBS/PBS	69	5
spz	Efae Low	65	1.5
spz	Efae High	74	2
spz	Efae Mock	81	2
spz	Efae Primed	50	2
key	PBS	155	NA
key	PBS/PBS	75	7
key	Efae Low	148	NA
key	Efae High	69	2
key	Efae Mock	60	2
key	Efae Primed	71	3
Tab2	PBS	143	NA
Tab2	PBS/PBS	63	7
Tab2	Efae Low	114	NA
Tab2	Efae High	67	5
Tab2	Efae Mock	70	2
Tab2	Efae Primed	65	3
Rel [E20]	PBS	140	4
Rel [E20]	PBS/PBS	55	4
Rel [E20]	Efae Low	63	6
Rel [E20]	Efae High	60	2
Rel [E20]	Efae Mock	64	1
Rel [E20]	Efae Primed	56	1
