# Supplementary material for: Drosophila immune priming to Enterococcus faecalis relies on immune tolerance rather than resistance
Source: PLoS Pathog. 2023 Aug 11;19(8):e1011567. doi: 10.1371/journal.ppat.1011567 (PMC10446173; doi:10.1371/journal.ppat.1011567)
Supplement: S3 Table — (XLSX) [file ppat.1011567.s011.xlsx]

## Sheet: Read Me
These are the genes that correspond to Figure 3
Each tab represents the conditions in Figure 3A & B
Immune genes are as previously reported in Troha, et al. 2018.
AllCond_ImmunoCore contains genes that were up-regulated per condition that overlapped with the previously published core immune gene list from Troha, et al. 2018

## Sheet: UP_Efae-Primed-d8 Only
Flybase ID	Name	Symbol	Immune Gene
FBgn0032124	-	CG17855
FBgn0087007	big bang	bbg
FBgn0010501	Death caspase-1	Dcp-1
FBgn0035743	Acyl-CoA binding protein 6	Acbp6
FBgn0050109	-	CG30109
FBgn0004607	Zn finger homeodomain 2	zfh2
FBgn0015663	UDP-glycosyltransferase family 36 member A1	Ugt36A1
FBgn0032704	Jwa	Jwa
FBgn0004463	RNA polymerase III subunit B	Polr3B
FBgn0026083	twenty-four	tyf
FBgn0266756	bitesize	btsz
FBgn0035449	-	CG14971
FBgn0263080	-	CG43348
FBgn0034425	-	CG11906
FBgn0259238	-	CG42336
FBgn0023001	melted	melt
FBgn0283499	Insulin-like receptor	InR
FBgn0041184	Suppressor of cytokine signaling at 36E	Socs36E
FBgn0043578	Peptidoglycan recognition protein SB1	PGRP-SB1
FBgn0031170	ATP binding cassette subfamily A member 3	Abca3
FBgn0039941	-	CG17167
FBgn0000454	Dipeptidase B	Dip-B
FBgn0264603	long non-coding RNA:CR43952	lncRNA:CR43952
FBgn0039816	-	CG11317
FBgn0259998	-	CG17571
FBgn0002069	Aspartyl-tRNA synthetase	AspRS
FBgn0052091	-	CG32091
FBgn0026378	Rab escort protein	Rep
FBgn0085244	-	CG34215
FBgn0259152	Caliban	Clbn
FBgn0020440	Focal adhesion kinase	Fak
FBgn0265931	long non-coding RNA:CR44720	lncRNA:CR44720
FBgn0040389	mitochondrial ribosomal protein L14	mRpL14
FBgn0014133	bifocal	bif
FBgn0032456	Multidrug-Resistance like Protein 1	MRP
FBgn0039562	Glycoprotein 93	Gp93
FBgn0086901
FBgn0260000	-	CG17570
FBgn0011204	cueball	cue
FBgn0053116	-	CG33116
FBgn0030318	rhomboid-4	rho-4
FBgn0051259	-	CG31259
FBgn0086690	Pericentrin-like protein	Plp
FBgn0035896	-	CG6983
FBgn0000042	Actin 5C	Act5C
FBgn0016984	skittles	sktl
FBgn0037679	Another Drosophila Unc-51-like kinase	Aduk
FBgn0025836	Rho GTPase activating protein at 1A	RhoGAP1A
FBgn0262146	Metallothionein E	MtnE
FBgn0035529	Ferredoxin 2	Fdx2
FBgn0034436	-	CG11961
FBgn0085442	Na,K-ATPase Interacting	NKAIN
FBgn0051267	-	CG31267
FBgn0024804	Dead box protein 80	Dbp80
FBgn0000659	fork head	fkh
FBgn0086358	TAK1-associated binding protein 2	Tab2
FBgn0004657	myospheroid	mys
FBgn0030892	Swt1 RNA endoribonuclease	Swt1
FBgn0266776	long non-coding RNA:CR45241	lncRNA:CR45241
FBgn0015546	spellchecker1	spel1
FBgn0038968	-	CG12499
FBgn0266619	antisense RNA:CR45126	asRNA:CR45126
FBgn0034246	Dicer-2	Dcr-2
FBgn0016123	Alkaline phosphatase 4	Alp4
FBgn0033846	Myb-interacting protein 120	mip120
FBgn0050372	ArfGAP with SH3 domain, ankyrin repeat and PH domain	Asap
FBgn0035121	Tudor staphylococcal nuclease	Tudor-SN
FBgn0032701	-	CG10341
FBgn0004868	GDP dissociation inhibitor	Gdi
FBgn0034035	-	CG8207
FBgn0243512	puckered	puc
FBgn0039234	Nicastrin	Nct
FBgn0030964	PDGF- and VEGF-related factor 1	Pvf1
FBgn0040271	Sulfated	Sulf1
FBgn0014906	alpha/beta hydrolase2	Hydr2
FBgn0034579	mitochondrial ribosomal protein L54	mRpL54
FBgn0019968	Kinesin heavy chain 73	Khc-73
FBgn0085582	long non-coding RNA:CR41257	lncRNA:CR41257
FBgn0010113	headcase	hdc
FBgn0032435	Organic anion transporting polypeptide 33Eb	Oatp33Eb
FBgn0026084	ciboulot	cib
FBgn0044826	Pak3	Pak3
FBgn0035375	Polypeptide N-Acetylgalactosaminyltransferase 6	Pgant6
FBgn0259163	-	CG42268
FBgn0035131	methuselah-like 9	mthl9
FBgn0037632	Chaperonin containing TCP1 subunit 7	CCT7
FBgn0050463	Polypeptide N-Acetylgalactosaminyltransferase 9	Pgant9
FBgn0082997	snoRNA:Psi28S-1232	snoRNA:Psi28S-1232
FBgn0033454	-	CG1671
FBgn0033635	Prip	Prip
FBgn0026179	schizo	siz
FBgn0038662	Mitochondrial pyruvate carrier	Mpc1
FBgn0038304	-	CG12241
FBgn0260660	Multiplexin	Mp
FBgn0000709	flightless I	fliI
FBgn0036398	upSET	upSET
FBgn0036038	deflated	defl
FBgn0043884	multiple ankyrin repeats single KH domain	mask
FBgn0033212	Leucine-rich repeat	LRR
FBgn0261584	-	CG42694
FBgn0039302	Nucleoporin 358kD	Nup358
FBgn0264959	Src oncogene at 42A	Src42A
FBgn0036320	-	CG10943
FBgn0005632	fat facets	faf
FBgn0015924	croquemort	crq
FBgn0040397	-	CG3655
FBgn0052452	-	CG32452
FBgn0264602	long non-coding RNA:CR43951	lncRNA:CR43951
FBgn0058178
FBgn0027784	Prp18	Prp18
FBgn0051720	methuselah-like 15	mthl15
FBgn0050000	Glutathione S transferase T1	GstT1
FBgn0039691	Integrator 11	IntS11
FBgn0010504	kermit	kermit
FBgn0033656	site-2 protease	S2P
FBgn0037561	-	CG9630
FBgn0035762	RAD50 interactor 1	Rint1
FBgn0033206	Dynactin 4, p62 subunit	DCTN4-p62
FBgn0019938	RNA polymerase I subunit A	Polr1A
FBgn0029088	dispatched	disp
FBgn0015025	CKII-alpha subunit interactor-1	CkIIalpha-i1
FBgn0004889	twins	tws
FBgn0015772	Numb-associated kinase	Nak
FBgn0266673	Secretory 10	Sec10
FBgn0031973	Serpin 28Dc	Spn28Dc
FBgn0001297	kayak	kay
FBgn0037382	Hpr1	Hpr1
FBgn0085612	-	CR41320
FBgn0051343	-	CG31343
FBgn0026262	TBP-associated factor 3	Taf3
FBgn0086712	Enigma	Egm
FBgn0028648	mitochondrial ribosomal protein L50	mRpL50
FBgn0016059	Semaphorin 1b	Sema1b
FBgn0030893	Rho GTPase activating protein at 16F	RhoGAP16F
FBgn0027569	ceramide transfer protein	cert
FBgn0039590	-	CG10011
FBgn0053181	-	CG33181
FBgn0259985	Metallophosphoesterase	Mppe
FBgn0267336	Glucose transporter 4 enhancer factor	Glut4EF
FBgn0024921	Transportin	Tnpo
FBgn0031174	-	CG1486
FBgn0031233	TBC1 domain family member 15/17	Tbc1d15-17
FBgn0265575	yin	yin
FBgn0085424	nubbin	nub
FBgn0052107	-	CG32107
FBgn0022987	quaking related 54B	qkr54B
FBgn0283500	Sac1 phosphatase	Sac1
FBgn0001224	Heat shock protein 23	Hsp23
FBgn0025936	Eph receptor tyrosine kinase	Eph

## Sheet: UP_Mock-Primed-d8 Only
Flybase ID	Name	Symbol	Immune Gene
FBgn0037746	-	CG8478
FBgn0266757	misfire	mfr
FBgn0030116	-	CR17438
FBgn0036463	Reversion-inducing-cysteine-rich protein with kazal motifs	Reck
FBgn0051752	-	CG31752
FBgn0033112	Serpin 42Db	Spn42Db
FBgn0027512	-	CG10254
FBgn0040609	-	CG3348
FBgn0031690	-	CG7742
FBgn0032150	-	CG13123
FBgn0031052	-	Elys
FBgn0263747	-	CG43672
FBgn0037502	walker cup	wa-cup
FBgn0267777	long non-coding RNA:CR46108	lncRNA:CR46108
FBgn0033794	-	CG13326
FBgn0262787	-	CG43168
FBgn0053489	-	CG33489
FBgn0040508	Adenylyl cyclase X C	ACXC
FBgn0032650	-	CG7094
FBgn0029725	-	CG2871
FBgn0037101	-	CG7634
FBgn0035581	dynein, axonemal, heavy chain 3	Dnah3
FBgn0035960	-	CG4942
FBgn0022382	Protein kinase, cAMP-dependent, regulatory subunit type 2	Pka-R2
FBgn0051050	-	CG31050
FBgn0032428	-	Fam92
FBgn0040011	Sarcolemma associated protein	Slmap
FBgn0030940	-	CG15040
FBgn0034739	-	CG3927
FBgn0039622	eukaryotic translation initiation factor 4E6	eIF4E6
FBgn0031626	-	CG15631
FBgn0013810	Dynein heavy chain at 36C	Dhc36C
FBgn0033479	Phosphatidylinositol glycan anchor biosynthesis class N	PIG-N
FBgn0045770	Sperm-Leucylaminopeptidase 3	S-Lap3
FBgn0000038	nicotinic Acetylcholine Receptor beta1	nAChRbeta1
FBgn0263250	-	CG43393
FBgn0041111	lilliputian	lilli
FBgn0039759	-	CG9733
FBgn0031240	-	CG3345
FBgn0039017	-	CG6985
FBgn0010803	Tryptophanyl-tRNA synthetase	TrpRS
FBgn0027515	-	CG7115
FBgn0284251	lethal (2) 05287	l(2)05287
FBgn0031169	-	CG1494
FBgn0050416	-	CG30416
FBgn0037283	-	CG14658
FBgn0002431	hyperplastic discs	hyd
FBgn0030979	-	CG14190
FBgn0039638	dim gamma-tubulin 6	dgt6
FBgn0262570	-	CG43110
FBgn0036515	aaRS-interacting multifunctional protein 2	AIMP2
FBgn0261529	male sterile (2) 34Fe	ms(2)34Fe
FBgn0036348	-	CG17687
FBgn0265625	-	CG44433
FBgn0042179	UDP-glycosyltransferase family 305 member A1	Ugt305A1
FBgn0266784	long non-coding RNA:CR45249	lncRNA:CR45249
FBgn0010309	pigeon	pigeon
FBgn0037900	-	CG5276
FBgn0027094	Alanyl-tRNA synthetase	AlaRS
FBgn0038296	Kip1 ubiquitination-promoting complex subunit 1	Kpc1
FBgn0037541	-	CG2747
FBgn0034459	Tubulin tyrosine ligase-like 6A	TTLL6A
FBgn0002466	sticky	sti
FBgn0259737	-	CG42391
FBgn0034275	-	CG5002
FBgn0051320	HEAT repeat containing 2	HEATR2
FBgn0051029	-	CG31029
FBgn0031119	-	CG1812
FBgn0034789	Phosphatidylinositol 4-phosphate 5-kinase 59B	PIP5K59B
FBgn0267713	long non-coding RNA:CR46046	lncRNA:CR46046
FBgn0032176	-	CG13127
FBgn0000182	Bicaudal C	BicC
FBgn0030814	-	CG4955
FBgn0032115	-	CG4438
FBgn0052783	Gemin 4c	Gem4c
FBgn0038683	-	CG11779
FBgn0083960	-	CG34124
FBgn0032219	-	CG4995
FBgn0036659	-	CG9701
FBgn0051477	ATP synthase, epsilon subunit-like	ATPsynepsilonL
FBgn0004197	Serrate	Ser
FBgn0052075	-	CG32075
FBgn0034826	-	CG13544
FBgn0002707	meiotic 9	mei-9
FBgn0030466	-	CG15744
FBgn0259993	long non-coding RNA:CR42491	lncRNA:CR42491
FBgn0037121	RNA polymerase II, I and III subunit H	Polr2H
FBgn0004698	Xeroderma pigmentosum, complementation group C	Xpc
FBgn0266949	long non-coding RNA:CR45400	lncRNA:CR45400
FBgn0051678	-	CG31678
FBgn0033440	-	CG10459
FBgn0037115	-	CG11249
FBgn0262996	long non-coding RNA:CR43304	lncRNA:CR43304
FBgn0052786	Gemin 4b	Gem4b
FBgn0086129	something that sticks like glue	snama
FBgn0029656	-	CG10793
FBgn0266322	antisense RNA:CR44987	asRNA:CR44987
FBgn0033996	-	CG11807
FBgn0039923	Mediator complex subunit 26	MED26
FBgn0033354	Fanconi anemia complementation group I	FANCI
FBgn0035608	blanks	blanks
FBgn0031331	-	CG5440
FBgn0030667	-	CG15599
FBgn0037241	-	CG14646
FBgn0030270	-	CG15199
FBgn0037504	-	CG1142
FBgn0267488	Macroglobulin complement-related	Mcr
FBgn0032294	Vacuolar H[+] ATPase 16kD subunit 5	Vha16-5
FBgn0031171	-	CG1801
FBgn0031856	-	CG11322
FBgn0034464	-	CG11018
FBgn0036670	-	CG13029
FBgn0035771	Secretory 63	Sec63
FBgn0030697	-	CG8565
FBgn0039776	prolyl-4-hydroxylase-alpha EFB	PH4alphaEFB
FBgn0011802	Gemin 3	Gem3
FBgn0032481	-	CG16972
FBgn0053125	-	CG33125
FBgn0032693	Cytochrome P450 310a1	Cyp310a1
FBgn0032188	-	CG13137
FBgn0264324	sponge	spg
FBgn0259922	Skadu	Skadu
FBgn0029747	-	CG5062
FBgn0262858	Metallothionein F	MtnF
FBgn0030033	-	CG1387
FBgn0037120	-	CG11247
FBgn0004648	silver	svr
FBgn0031749	-	CG14000
FBgn0058263	Major Facilitator Superfamily Transporter 17	MFS17
FBgn0030091	-	CG7065
FBgn0051231	-	CG31231
FBgn0037760	F-box protein 11	FBXO11
FBgn0004583	expanded	ex
FBgn0051742	Proteasome beta5 subunit-related 2	Prosbeta5R2
FBgn0052199	-	CG32199
FBgn0032973	-	CG6675
FBgn0034674	-	CG9304
FBgn0262812	-	CG43183
FBgn0034290	-	CG5773
FBgn0061197	salto	salto
FBgn0264439	long non-coding RNA:CR43857	lncRNA:CR43857
FBgn0051213	-	CG31213
FBgn0000152	Abnormal X segregation	Axs
FBgn0001077	fushi tarazu	ftz
FBgn0025620	-	CG13360
FBgn0265527	long non-coding RNA:CR44377	lncRNA:CR44377
FBgn0042106	-	CG18754
FBgn0036579	Thioredoxin-related transmembrane protein 3	Tmx3
FBgn0025634	-	CG13367
FBgn0037762	elongase F	eloF
FBgn0035959	-	CG4911
FBgn0052081	-	CG32081
FBgn0037250	-	CG1074
FBgn0046225	-	CG17230
FBgn0033901	O-fucosyltransferase 1	O-fut1
FBgn0261522	long non-coding RNA:CR42657	lncRNA:CR42657
FBgn0027580	Pyruvate carboxylase	PCB
FBgn0085287	-	CG34258
FBgn0028560	sugar transporter 4	sut4
FBgn0051924	-	CG31924
FBgn0029686	Gaulos	Glos
FBgn0039083	-	CG10177
FBgn0034792	YME1 like ATPase	YME1L
FBgn0263490	molting defective	mld
FBgn0028427	Integrin linked kinase	Ilk
FBgn0025724	Coat Protein (coatomer) beta'	beta'COP
FBgn0036053	calcium-independent phospholipase A2 VIA	iPLA2-VIA
FBgn0031531	-	CG8840
FBgn0033184	mitochondrial translation elongation factor Tu 2	mEFTu2
FBgn0027568	Cullin-associated and neddylation-dissociated 1	Cand1
FBgn0039972	Meiosis regulator and mRNA stability factor 1	Marf1
FBgn0051642	-	CG31642
FBgn0261571	-	CG42685
FBgn0039010	-	CG4907
FBgn0039634	alpha-Mannosidase class I b	alpha-Man-Ib
FBgn0265310	long non-coding RNA:CR44283	lncRNA:CR44283
FBgn0051949	-	CG31949
FBgn0052719	-	CG32719
FBgn0036421	-	CG13481
FBgn0262104	-	CG42857
FBgn0031513	-	CG3347
FBgn0031896	-	CG4502
FBgn0034062	-	CG8388
FBgn0038709	-	CG15025
FBgn0003132	Protein phosphatase 1 at 13C	Pp1-13C
FBgn0267002	uncoordinated-104	unc-104
FBgn0000578	enabled	ena
FBgn0037734	trabid	trbd
FBgn0001313	male fertility factor kl2	kl-2
FBgn0031468	-	CG2975
FBgn0038486	-	CG5265
FBgn0000662	female lethal d	fl(2)d
FBgn0034700	-	CG11269
FBgn0031163
FBgn0031484	-	CG3165
FBgn0036224	Regulatory particle triple-A ATPase 4-related	Rpt4R
FBgn0019650	twin of eyeless	toy
FBgn0262604	long non-coding RNA:CR43130	lncRNA:CR43130
FBgn0034740	novel spermatogenesis regulator	nsr
FBgn0031372	-	CG7295
FBgn0052061	-	CG32061
FBgn0029873	-	CG3918
FBgn0262878	-	CG43233
FBgn0030566	Nascent-associated complex beta-subunit-like, testis 4	betaNACtes4
FBgn0041710	yellow-f	yellow-f
FBgn0040510	Adenylyl cyclase X A	ACXA
FBgn0034308	Nausicaa	Naus
FBgn0263492	antisense RNA:CR43481	asRNA:CR43481
FBgn0029728	-	CG2861
FBgn0262149	-	CR42875
FBgn0260653	serpentine	serp
FBgn0028467	Ubiquitination factor E4A	Ube4A
FBgn0003268	rough deal	rod
FBgn0030000	-	CG2260
FBgn0041775	trailer hitch	tral
FBgn0036465	Regulatory particle non-ATPase 12-related	Rpn12R
FBgn0026309	adrift	aft
FBgn0031365	-	CG17650
FBgn0003934	small nuclear RNA U5 at 23D	snRNA:U5:23D
FBgn0026479	Dynamin related protein 1	Drp1
FBgn0032486	mitochondrial translation release factor 1	mRF1
FBgn0032649	-	CG15145
FBgn0262598	mitoshell	mtsh
FBgn0267761	antisense RNA:CR46092	asRNA:CR46092
FBgn0032471	-	CG5122
FBgn0087035	Argonaute 2	AGO2
FBgn0261807	-	CG42753
FBgn0036654	-	CG9692
FBgn0027504	-	CG8878
FBgn0050369	-	CG30369
FBgn0029989	-	CG15333
FBgn0038890	spermathreecae	sp3
FBgn0052686	-	CG32686
FBgn0265578	-	CG44405
FBgn0046793	-	CG32236
FBgn0016660	H15	H15
FBgn0036311	-	CG17666
FBgn0263582	long non-coding RNA:CR43607	lncRNA:CR43607
FBgn0035807	-	CG7492
FBgn0003390	shifted	shf
FBgn0052373	-	CG32373
FBgn0263974	qin	qin
FBgn0267817	long non-coding RNA:CR46142	lncRNA:CR46142
FBgn0260755	-	CG42553
FBgn0004854	BarH2	B-H2
FBgn0037205	Brother of Yb	BoYb
FBgn0054029	-	CG34029
FBgn0267222	long non-coding RNA:CR45662	lncRNA:CR45662
FBgn0010825	Grunge	Gug
FBgn0082582	tropomodulin	tmod
FBgn0039003	wolfram syndrome 1	wfs1
FBgn0026323	TGF-beta activated kinase 1	Tak1
FBgn0028838	COP9 signalosome subunit 1a	CSN1a
FBgn0032147	Inositol 1,4,5-triphosphate kinase 1	IP3K1
FBgn0020018	Protoporphyrinogen oxidase	Ppox
FBgn0031526	-	CG8838
FBgn0004171	Male-specific RNA 98Cb	Mst98Cb
FBgn0260970	Ubr3 ubiquitin ligase	Ubr3
FBgn0034498	-	CG16868
FBgn0266409	-	CG45049
FBgn0031895	-	CG4497
FBgn0032365	-	CG14929
FBgn0267418	-	CR45771
FBgn0031574	Tubulin tyrosine ligase-like 4B	TTLL4B
FBgn0265308	long non-coding RNA:CR44281	lncRNA:CR44281
FBgn0267423	-	CR45776
FBgn0085303	-	CG34274
FBgn0266102	-	CR44839
FBgn0032741	similar to Deadpan	Sidpn
FBgn0024897	b6	b6
FBgn0263036	-	CG43331
FBgn0265793	long non-coding RNA:CR44582	lncRNA:CR44582
FBgn0261260	Megalin	mgl
FBgn0015229	gliolectin	glec
FBgn0025743	mushroom bodies tiny	mbt
FBgn0033159	Down syndrome cell adhesion molecule 1	Dscam1
FBgn0263341	long non-coding RNA:CR43422	lncRNA:CR43422
FBgn0262352	-	CG43050
FBgn0040001
FBgn0050491	-	CG30491
FBgn0037445	-	CG9727
FBgn0052221	-	CG32221
FBgn0040075	reptin	rept
FBgn0040294	Plenty of SH3s	POSH
FBgn0051294	-	CG31294
FBgn0036476	stepping stone	sstn
FBgn0039403	Sld5	Sld5
FBgn0283724	Girdin	Girdin
FBgn0037086	-	CG7202
FBgn0052835	long non-coding RNA:CR32835	lncRNA:CR32835
FBgn0259168	minibrain	mnb
FBgn0265904	long non-coding RNA:CR44693	lncRNA:CR44693
FBgn0035688	fiery mountain	fmt
FBgn0033442	-	CG1690
FBgn0037176	-	CG14456
FBgn0027603	Ulp1	Ulp1
FBgn0050275	-	CG30275
FBgn0015360	peptide O-xylosyltransferase	oxt
FBgn0053287	-	CG33287
FBgn0025628	-	CG4199
FBgn0051128	-	CG31128
FBgn0013997	Neurexin IV	Nrx-IV
FBgn0267420	-	CR45773
FBgn0034976	-	CG4049
FBgn0036893	Phosphatidylinositol glycan anchor biosynthesis class F	PIG-F
FBgn0027494	Ribosomal protein S10a	RpS10a
FBgn0283439	-	CG46281
FBgn0263697	Ubiquitin-like activating enzyme 3	Uba3
FBgn0034408	serrano	sano
FBgn0050048	-	CG30048
FBgn0004872	P-element induced wimpy testis	piwi
FBgn0050037	-	CG30037
FBgn0037636
FBgn0086681	Male-specific transcript 36Fa	Mst36Fa
FBgn0029603	-	CG14053
FBgn0036004	Jumonji, AT rich interactive domain 2	Jarid2
FBgn0036218	Spermitin	Sprn
FBgn0046332	gasket	gskt
FBgn0032834	-	CG13965
FBgn0042185	Mitochondrial calcium uniporter	MCU
FBgn0261387	-	CG17528
FBgn0030409	-	CG15728
FBgn0029157	slingshot	ssh
FBgn0026666	Magnetic receptor	MagR
FBgn0036652	-	CG13032
FBgn0027343	frizzled 3	fz3
FBgn0267430	Piezo-like	Pzl
FBgn0037454	-	CG1137
FBgn0267411	-	CG45764
FBgn0032635	-	CG15141
FBgn0035357	MEP-1	MEP-1
FBgn0037242	-	CG9855
FBgn0261245	singles bar	sing
FBgn0267419	-	CR45772
FBgn0050183	-	CG30183
FBgn0052436	-	CG32436
FBgn0003189	rudimentary	r
FBgn0004782	Ccp84Ab	Ccp84Ab
FBgn0264843	long non-coding RNA:CR44051	lncRNA:CR44051
FBgn0040230	diablo	dbo
FBgn0030817	-	CG4991
FBgn0270926	Asparagine synthetase	AsnS
FBgn0035262	-	CG18171
FBgn0001624	discs large 1	dlg1
FBgn0050157	-	CG30157
FBgn0267492	Male-specific transcript 77Y 7	Mst77Y-7
FBgn0266268	Ferrochelatase	FeCH
FBgn0264953	Piezo	Piezo
FBgn0015803	Rho-type guanine nucleotide exchange factor	RtGEF
FBgn0034139	-	CG4927
FBgn0038960	-	CG13855
FBgn0036426	-	CG9592
FBgn0003009	orientation disruptor	ord
FBgn0026418	Hsc70Cb	Hsc70Cb
FBgn0045823	visgun	vsg
FBgn0038598	-	CG7131
FBgn0034523	Nnf1a	Nnf1a
FBgn0040674	-	CG9445
FBgn0030457	-	CG12096
FBgn0031440	-	CG15395
FBgn0265041	-	CG44158
FBgn0036325	-	CG10752
FBgn0054021	-	CG34021
FBgn0263102	pipsqueak	psq
FBgn0262989	long non-coding RNA:CR43297	lncRNA:CR43297
FBgn0031139	-	CG11227
FBgn0034278	-	CG14488
FBgn0283625	-	CG46298
FBgn0030376	-	CG2750
FBgn0028887	-	CG3491
FBgn0052119	-	CG32119
FBgn0040929	-	CG12659
FBgn0030071	-	CG12661
FBgn0030158	-	CG9686
FBgn0037465	-	CG1105
FBgn0032971	tiny tim 3	ttm3
FBgn0053642	-	CG33642
FBgn0036451	Helicase with zinc finger	Helz
FBgn0037375	katanin p60-like 1	kat-60L1
FBgn0003656	swiss cheese	sws
FBgn0029762	Nutrient Amino Acid Transporter 1	NAAT1
FBgn0039686	-	CG15506
FBgn0000500	Drosulfakinin	Dsk
FBgn0038219	-	CG14839
FBgn0265348	long non-coding RNA:CR44302	lncRNA:CR44302
FBgn0034476	Toll-7	Toll-7
FBgn0034467	-	CG15128
FBgn0033876	Synaptogyrin	Syngr
FBgn0028520	-	CG4891
FBgn0031820	Daxx-like protein	Daxx
FBgn0031868	Rat1 5'-3' exoribonuclease	Rat1
FBgn0051798	-	CG31798
FBgn0037664	-	CG8420
FBgn0036032	-	CG16711
FBgn0030725	-	CG8958
FBgn0032957	-	CG2225
FBgn0035007	-	CG3492
FBgn0261004	asterless	asl
FBgn0026761	Trap1	Trap1
FBgn0034585	Rabaptin-5	Rbpn-5
FBgn0028903	-	CG13243
FBgn0263110	-	CG43367
FBgn0037964	-	CG14731
FBgn0031094	-	CG9578
FBgn0034325	-	CG18539
FBgn0037490	-	CG10053
FBgn0042125	-	CG18787
FBgn0042127	-	CG18789

## Sheet: UP_EfaeHigh-d1 Only
Flybase ID	Name	Symbol	Immune Gene
FBgn0033387	-	CG8008
FBgn0058006	-	CG40006
FBgn0000416	Saposin-related	Sap-r
FBgn0039023	Neprilysin-like 14	Nepl14
FBgn0012042	Attacin-A	AttA
FBgn0010051	Inositol 1,4,5,-trisphosphate receptor	Itpr
FBgn0037702	-	CG8176
FBgn0031937	-	CG13795
FBgn0053460	-	CG33460

## Sheet: UP_EfaeLow-d1 Only
Flybase ID	Name	Symbol	Immune Gene
FBgn0250820	medial glomeruli	meigo
FBgn0014002
FBgn0046763	pegasus	peg
FBgn0002868	Metallothionein A	MtnA
FBgn0035623	methuselah-like 2	mthl2
FBgn0260858	YKT6 v-SNARE	Ykt6
FBgn0051092	Lipophorin receptor 2	LpR2
FBgn0034200	Growth-blocking peptide 2	Gbp2
FBgn0085771	28S ribosomal RNA pseudogene:CR40741	28SrRNA-Psi:CR40741
FBgn0033742	Neprilysin-like 10	Nepl10
FBgn0031470	-	CG18557
FBgn0027835	Dodeca-satellite-binding protein 1	Dp1
FBgn0011584	Translocation protein 1	Trp1
FBgn0028968	Coat Protein (coatomer) gamma	gammaCOP
FBgn0000384	concertina	cta
FBgn0262057	Serpin 77Ba	Spn77Ba
FBgn0033010	Atf6	Atf6
FBgn0032472	-	CG9928
FBgn0016031	lamina ancestor	lama
FBgn0031560	-	CG16713
FBgn0053329	Serine-peptidase 212	Sp212
FBgn0040087	p115	p115
FBgn0029785	Ribosomal protein L35	RpL35
FBgn0039958	-	CG12567
FBgn0031885	Menin 1	Mnn1
FBgn0265048	crossveinless d	cv-d
FBgn0052576	-	CG32576
FBgn0267516	ribosomal RNA primary transcript:CR45856	pre-rRNA:CR45856
FBgn0039048	-	CG17111
FBgn0034440	-	CG10073

## Sheet: UP_EfaePrimed + MockPrimed
Flybase ID	Name	Symbol
FBgn0003328
FBgn0000277	Cecropin A2	CecA2
FBgn0031745	rau	rau
FBgn0000043	Actin 42A	Act42A
FBgn0000276	Cecropin A1	CecA1
FBgn0263019	long non-coding RNA::CR43314	lncRNA:CR43314
FBgn0035265	Phosphatidylinositol glycan anchor biosynthesis class W b	PIG-Wb
FBgn0033593	Listericin	Listericin
FBgn0005624	Posterior sex combs	Psc
FBgn0053111	-	CG33111
FBgn0259227	-	CG42327
FBgn0010660	Nucleoporin 214kD	Nup214
FBgn0037368	-	CG1239
FBgn0023517	Phosphoglycerate mutase 5	Pgam5
FBgn0051216	Nicotinamide amidase	Naam
FBgn0052219	-	CG32219
FBgn0023531	-	CG32809
FBgn0052523	-	CG32523
FBgn0038488	mann-cup	m-cup
FBgn0033177	-	CG11141
FBgn0039602	-	CG1647
FBgn0265434
FBgn0260632	dorsal	dl
FBgn0052099	-	CG32099
FBgn0031078	Nucleoporin 205kD	Nup205
FBgn0039257	tenectin	tnc
FBgn0261797	Dynein heavy chain 64C	Dhc64C
FBgn0016754	six-banded	sba
FBgn0040340	TRAM	TRAM
FBgn0260026	-	CG42494
FBgn0039293	ALG9, alpha-1,2-mannosyltransferase	Alg9
FBgn0052702	Cubilin	Cubn
FBgn0028426	Ribonuclease Z	RNaseZ
FBgn0266005	long non-coding RNA:CR44779	lncRNA:CR44779
FBgn0086346	ALG-2 interacting protein X	ALiX
FBgn0034400	-	CG15099
FBgn0035049	Matrix metalloproteinase 1	Mmp1
FBgn0086908	eggless	egg
FBgn0003139	Protein phosphatase V	PpV
FBgn0027101	Dual-specificity tyrosine phosphorylation-regulated kinase 3	Dyrk3
FBgn0036913	Ubiquitin specific protease 32	Usp32
FBgn0267803	antisense RNA:CR46128	asRNA:CR46128
FBgn0266696	Supervillin	Svil
FBgn0036485	alpha1,3-fucosyltransferase A	FucTA
FBgn0015797	Rab6	Rab6
FBgn0032194	-	CG4901
FBgn0086251	deadlock	del
FBgn0025676	CKII-alpha subunit interactor-3	CkIIalpha-i3
FBgn0034240	Misexpression suppressor of ras 4	MESR4
FBgn0033453	Sting	Sting
FBgn0015477	Receptor mediated endocytosis 8	Rme-8
FBgn0033313	Calcium-independent receptor for alpha-latrotoxin	Cirl
FBgn0010611	HMG Coenzyme A synthase	Hmgs
FBgn0267485	antisense RNA:CR45835	asRNA:CR45835
FBgn0036314	Splicing factor 3a subunit 2	Sf3a2
FBgn0023526	-	CG2865
FBgn0002891	DNA polymerase zeta subunit 1	PolZ1
FBgn0025864	Calmodulin-binding protein related to a Rab3 GDP/GTP exchange protein	Crag
FBgn0023213	eukaryotic translation initiation factor 4G1	eIF4G1
FBgn0260486	Zizimin	Ziz
FBgn0001122	G protein alpha o subunit	Galphao
FBgn0032805	-	CG10337
FBgn0050295	Ipk1	Ipk1
FBgn0010278	Structure specific recognition protein	Ssrp
FBgn0029789	Post-GPI attachment to proteins 1	PGAP1
FBgn0004449	Tenascin major	Ten-m
FBgn0037098	Wnk kinase	Wnk
FBgn0033376	-	CG8777
FBgn0031490	-	CG17264
FBgn0026148	-	CG12253
FBgn0267378	sauron	sau
FBgn0037218	auxilin	aux
FBgn0032717	-	CG10600
FBgn0038344	obelus	obe
FBgn0033388	-	CG8046
FBgn0039431	plum	plum
FBgn0034964	Integrator 1	IntS1
FBgn0052579	-	CG32579
FBgn0004436	Ubiquitin conjugating enzyme 6	Ubc6
FBgn0010415	Syndecan	Sdc
FBgn0026430	Gamma-tubulin ring protein 84	Grip84
FBgn0039385	-	CG5913
FBgn0263995	couch potato	cpo
FBgn0260003	Dystrophin	Dys
FBgn0039890	ATP binding cassette subfamily D member 1	Abcd1
FBgn0024889	karyopherin alpha1	Kap-alpha1
FBgn0053207	pxb	pxb
FBgn0029067	Dullard	Dd
FBgn0002543	roundabout 2	robo2
FBgn0260722	long non-coding RNA:CR42549	lncRNA:CR42549
FBgn0004885	tolkin	tok
FBgn0033757	muskelin	muskelin
FBgn0039644	red dog mine	rdog
FBgn0260012	precocious dissociation of sisters 5	pds5
FBgn0037061	tRNA methyltransferase subunit 11-2	Trmt112
FBgn0027948	mini spindles	msps
FBgn0038621	-	CG10864
FBgn0003345	scalloped	sd
FBgn0262614	polychaetoid	pyd
FBgn0260789	multi sex combs	mxc
FBgn0262699	fizzy-related	fzr
FBgn0030799	-	CG4872
FBgn0039132	Adaptor Protein complex 1, sigma subunit	AP-1sigma
FBgn0033663	Endoplasmic reticulum p60	ERp60
FBgn0052113	Vacuolar protein sorting 13D	Vps13D
FBgn0264855	Adaptor Protein complex 2, alpha subunit	AP-2alpha
FBgn0035617	lethal (3) persistent salivary gland 2	l(3)psg2
FBgn0010355	TBP-associated factor 1	Taf1
FBgn0022023	eukaryotic translation initiation factor 3 subunit h	eIF3h
FBgn0037688	-	CG9356
FBgn0036919	Grasp65	Grasp65
FBgn0021796	Target of rapamycin	Tor
FBgn0024191	septin interacting protein 1	sip1
FBgn0053182	Lysine demethylase 4B	Kdm4B
FBgn0264863	antisense RNA:CR44054	asRNA:CR44054
FBgn0265194	Transient receptor potential cation channel, subfamily M	Trpm
FBgn0264574	Glucose transporter 1	Glut1
FBgn0003559	suppressor of forked	su(f)
FBgn0262126	Secretory 24CD	Sec24CD
FBgn0003502	Btk family kinase at 29A	Btk29A
FBgn0004656	female sterile (1) homeotic	fs(1)h
FBgn0030894	Multivesicular body subunit 12	Mvb12
FBgn0035490	-	CG1136
FBgn0087011	-	CG41520
FBgn0261563	wing blister	wb
FBgn0025700	-	CG5885
FBgn0038720	-	CG6231
FBgn0001230	Heat shock protein 68	Hsp68
FBgn0031752	-	CG9044
FBgn0029944	Downstream of kinase	Dok
FBgn0003557	Suppressor of deltex	Su(dx)
FBgn0034300	-	CG5098
FBgn0013323	Prothoracicotropic hormone	Ptth
FBgn0265726	Nna1 carboxypeptidase	Nna1
FBgn0026189	prominin-like	promL
FBgn0262738	no receptor potential A	norpA
FBgn0015926	discontinuous actin hexagon	dah
FBgn0000283	Centrosomal protein 190kD	Cp190
FBgn0031566	-	CG2818
FBgn0038043	-	CG17202
FBgn0038427	endosomal maturation defective	ema
FBgn0039560	Biorientation Defective 1	BOD1
FBgn0035901	Pseudouridine synthase 7	Pus7
FBgn0035945	-	CG5026
FBgn0037758	-	CG9467
FBgn0030321	-	CG1703
FBgn0034322	-	CG18536
FBgn0023083	frayed	fray
FBgn0026181	Rho kinase	Rok
FBgn0026257	caravaggio	cav
FBgn0029958	Pyruvate dehydrogenase phosphatase	Pdp
FBgn0037877	-	CG6689
FBgn0027594	draper	drpr
FBgn0036763	Tryptophanyl-tRNA synthetase, mitochondrial	TrpRS-m
FBgn0034321	-	CG14502
FBgn0261934	dikar	dikar

## Sheet: UP_Common
Flybase ID	Name	Symbol	AMPs & AMP-like	Bomanin	Continuously Express	Immune Gene
FBgn0027584	-	CG4757
FBgn0032638	Serine protease homolog 93	SPH93
FBgn0032639	-	CG18563
FBgn0014865	Metchnikowin	Mtk
FBgn0283461	Drosomycin	Drs
FBgn0262881	Mtk-like	Mtkl
FBgn0034328	Bomanin Bicipital 1	BomBc1
FBgn0262838	Bomanin Tailed 1	BomT1
FBgn0031471	-	CG3117
FBgn0025583	Bomanin Short 2	BomS2
FBgn0034407	Diptericin B	DptB
FBgn0034331	Bomanin Bicipital 2	BomBc2
FBgn0038299	Serpin 88Eb	Spn88Eb
FBgn0000250	cactus	cact
FBgn0067905	Daisho2	Dso2
FBgn0265577	Induced by Infection	IBIN
FBgn0033236	-	CG14764
FBgn0040735	Bomanin Tailed 2	BomT2
FBgn0034329	Bomanin Short 1	BomS1
FBgn0040582	Bomanin Bicipital 3	BomBc3
FBgn0266569	-	CG42259
FBgn0034741	-	CG4269
FBgn0027550	-	CG6495
FBgn0031561	Immune induced molecule 33	IM33
FBgn0027095	Mesencephalic astrocyte-derived neurotrophic factor	Manf
FBgn0032810	-	CG13077
FBgn0040653	Daisho1	Dso1
FBgn0053554	Nipped-A	Nipped-A
FBgn0040734	Bomanin Short 5	BomS5
FBgn0283462	Baramicin A2	BaraA2
FBgn0053470	Baramicin A1	BaraA1
FBgn0039155	Kallmann syndrome 1	Kal1
FBgn0034511	GNBP-like 3	GNBP-like3
FBgn0034512	Bombardier	Bbd
FBgn0032398	-	CG6766
FBgn0062961	long non-coding RNA:CR33942	lncRNA:CR33942
FBgn0040736	Bomanin Short 3	BomS3
FBgn0266450	Kruppel homolog 1	Kr-h1
FBgn0050090	-	CG30090
FBgn0031534	Sorting nexin 1	Snx1

## Sheet: DOWN_Efae-Primed-d8 Only
Flybase ID	Name	Symbol
FBgn0036327	-	CG10748
FBgn0051528	-	CG31528
FBgn0033498	-	CG12209
FBgn0050184	-	CG30184
FBgn0030691	EF-hand domain containing 1.1	Efhc1.1
FBgn0085454	-	CG34425
FBgn0020280	labial associated factor	laf
FBgn0032376	Tetraspanin 33B	Tsp33B
FBgn0040318	HGTX	HGTX
FBgn0038892	-	CG15498
FBgn0051848	-	CG31848
FBgn0034251	NADH dehydrogenase (ubiquinone) 51 kDa subunit-like 1	ND-51L1
FBgn0000576	empty spiracles	ems
FBgn0035479	-	CG14983
FBgn0261530	nbs	nbs
FBgn0261479	nero	nero
FBgn0036492	Bestrophin 3	Best3
FBgn0050103	-	CG30103
FBgn0031103	-	CG12679
FBgn0031441	-	CG9962
FBgn0051044	long non-coding RNA::CR31044	lncRNA:CR31044
FBgn0037716	Son RNA binding protein	Son
FBgn0265606	Proteasome alpha4 subunit, Testis-specific 1	Prosalpha4T1
FBgn0085438	-	CG34409
FBgn0038583	-	CG7183
FBgn0052846	-	CG32846
FBgn0038274	Nucleoporin 93kD-2	Nup93-2
FBgn0033983	Alkylglycerone phosphate synthase	Agps
FBgn0039829	-	CG15561
FBgn0028858	-	CG10839
FBgn0045843	Rac GTPase activating protein at 84C	RacGAP84C
FBgn0033365	-	CG8170
FBgn0033770	Wake-up-call	wuc
FBgn0262485	-	CG43075
FBgn0262535	-	CG43089
FBgn0261614	-	CG42703
FBgn0034829	-	CG9899
FBgn0024887	kin17	kin17
FBgn0000140	abnormal spindle	asp
FBgn0032797	Hig-anchoring scaffold protein	Hasp
FBgn0036328	-	CG10749
FBgn0034463	-	CG15125
FBgn0011296	lethal (2) essential for life	l(2)efl
FBgn0033716	Deneddylase 1	Den1
FBgn0051068	-	CG31068
FBgn0052232	testis-specific gamma-tubulin ring protein 128	t-Grip128
FBgn0010549	lethal (2) 03659	l(2)03659
FBgn0030030	-	CG1636
FBgn0086898	diego	dgo
FBgn0036868	male sterile (3) 76Ba	ms(3)76Ba
FBgn0033752	-	CG8569
FBgn0030207	-	CG2887
FBgn0034098	krimper	krimp
FBgn0050417	testis-specifically expressed bromodomain containing protein-3	tbrd-3
FBgn0031265	-	CG2794
FBgn0036924	hale-bopp	hale
FBgn0062411	Copper transporter 1C	Ctr1C
FBgn0037460	solwind	sowi
FBgn0032431	-	CG5435
FBgn0028896	-	CG17329
FBgn0266146	long non-coding RNA:CR44852	lncRNA:CR44852
FBgn0015574	alpha-Esterase-6	alpha-Est6
FBgn0032457	-	CG15483
FBgn0085210	-	CG34181
FBgn0026598	Adenomatous polyposis coli 2	Apc2
FBgn0053490	-	CG33490
FBgn0038607	hemingway	hmw
FBgn0036415	-	CG7768
FBgn0265593	long non-coding RNA:CR44420	lncRNA:CR44420
FBgn0015381	dissatisfaction	dsf
FBgn0038741	-	CG17186
FBgn0038008	-	CG3942
FBgn0051036	-	CG31036
FBgn0037383	Secretory 20	Sec20
FBgn0038685	-	CG14282
FBgn0061476	Zwilch	Zwilch
FBgn0259838	Su(Ste):CR42407	Su(Ste):CR42407
FBgn0051347	-	CG31347
FBgn0035855	-	CG7366
FBgn0052226
FBgn0032503	-	CG16825
FBgn0031423	-	CG3557
FBgn0050039	-	CG30039
FBgn0031235	-	CG13693
FBgn0031347	no individualized sperm	nis
FBgn0266709	Zinc finger MYND-type containing 10	Zmynd10
FBgn0000320	eyes absent	eya
FBgn0262487	-	CG43077
FBgn0035522	-	CG1273
FBgn0037876	-	CG4820
FBgn0038978	testis-enriched HMG-box-containing protein 1	tHMG1
FBgn0031288	-	CG13949
FBgn0036939	-	CG7365
FBgn0032369	-	CG6614
FBgn0029890	Fumarase 2	Fum2
FBgn0038209	-	CG9722
FBgn0037610	-	CG8043
FBgn0038585	Novel nucleolar protein 3	Non3
FBgn0031728	Heat shock protein 60C	Hsp60C
FBgn0031636	-	CG12194
FBgn0013433	beaten path Ia	beat-Ia
FBgn0034007	NADH dehydrogenase (ubiquinone) 51 kDa subunit-like 2	ND-51L2
FBgn0003450	snake	snk
FBgn0040814	-	CG14113
FBgn0030224	-	CG12637
FBgn0029745	Regulatory particle non-ATPase 13-related	Rpn13R
FBgn0004956	unpaired 1	upd1
FBgn0015831	Rtnl2	Rtnl2
FBgn0033572	polyphemus	polyph
FBgn0266769	long non-coding RNA:CR45234	lncRNA:CR45234
FBgn0026371	Sak kinase	SAK
FBgn0036062	-	CG6685
FBgn0032660	elfless	elfless
FBgn0032869	-	CG17470
FBgn0052820	-	CG32820
FBgn0035491	Dpy-30-like 2	Dpy-30L2
FBgn0029084	gomdanji	gom
FBgn0046113	Glutamate receptor IIC	GluRIIC
FBgn0023536	-	CG3156
FBgn0051702	testis-specific Plus3 domain a	tplus3a
FBgn0034142	-	CG8306
FBgn0033285	-	CG18449
FBgn0040063	yippee interacting protein 3	yip3
FBgn0030410	Apoptosis and caspase activation inhibitor	Aven
FBgn0035760	-	CG8607
FBgn0264829	-	CG44037
FBgn0003124	polo	polo
FBgn0003886	alpha-Tubulin at 85E	alphaTub85E
FBgn0034086	-	CG8441
FBgn0039659	-	CG14506
FBgn0250827	whipple	whip
FBgn0265089	eukaryotic translation initiation factor 4E3	eIF4E3
FBgn0265899	long non-coding RNA:CR44688	lncRNA:CR44688
FBgn0034132	Sperm-Leucylaminopeptidase 8	S-Lap8
FBgn0030200	RabX2	RabX2
FBgn0039655	-	CG14507
FBgn0051161	-	CG31161
FBgn0038355	-	CG4520
FBgn0040359	-	CG11380
FBgn0033865	-	CG6220
FBgn0052396	beta-Tubulin at 65B	betaTub65B
FBgn0037980	DDB1 and CUL4 associated factor 12	DCAF12
FBgn0037653	Iruka	Iru
FBgn0031504	-	CG15403
FBgn0028520	-	CG4891
FBgn0001281	janus B	janB
FBgn0083975	Neuroligin 4	Nlg4
FBgn0260967	-	CG42590
FBgn0250821	-	CG14644
FBgn0033819	-	CG4714
FBgn0038767	trade embargo	trem
FBgn0031070	-	CG12702
FBgn0037669	Insulator binding factor 2	Ibf2
FBgn0262017	-	CG42830
FBgn0005592
FBgn0034166	-	CG6472
FBgn0038977	-	CG5376
FBgn0032004	-	CG8292
FBgn0032624	-	CG6304
FBgn0031431	-	CG3515
FBgn0039210	-	CG13625
FBgn0053140	-	CG33140
FBgn0025790	TAR DNA-binding protein-43 homolog	TBPH
FBgn0036183	-	CG6083
FBgn0035540	Syntaxin 17	Syx17
FBgn0036809	-	CG12477
FBgn0033687	-	CG8407
FBgn0063261	-	CG31275
FBgn0032798	-	CG10132
FBgn0036882	-	CG9279
FBgn0032965	-	CG11629
FBgn0002838	male sterile (3) K81	ms(3)K81
FBgn0085462	-	CG34433
FBgn0010097	gamma-Tubulin at 37C	gammaTub37C
FBgn0030620	-	CG5662
FBgn0034838	-	CG12782
FBgn0037964	-	CG14731
FBgn0036910	Cytochrome P450 305a1	Cyp305a1
FBgn0263027	-	CG43322
FBgn0037325	-	CG12147
FBgn0266021	long non-coding RNA:CR44786	lncRNA:CR44786
FBgn0037921	ZAD and Architectural Function 1	Zaf1
FBgn0032520	-	CG10859
FBgn0261284	boudin	bou
FBgn0038401	-	CG5916
FBgn0034882	Entomoglyceroporin 1	Eglp1
FBgn0031279	-	CG3544
FBgn0028997	nmdyn-D7	nmdyn-D7
FBgn0033063	-	CG14589
FBgn0040268	Topoisomerase 3alpha	Top3alpha
FBgn0028743	Double hit	Dhit
FBgn0034253	-	CG10936
FBgn0266390	long non-coding RNA:CR45030	lncRNA:CR45030
FBgn0033868	Sperm-Leucylaminopeptidase 7	S-Lap7
FBgn0029816	-	CG12729
FBgn0039792	-	CG2267
FBgn0031596	-	CG15429
FBgn0035943	-	CG5653
FBgn0264547	antisense RNA:CR43926	asRNA:CR43926
FBgn0031675	-	CG9121
FBgn0015396	jumeau	jumu
FBgn0011244	Heat shock protein 60B	Hsp60B
FBgn0050375	-	CG30375
FBgn0035057	-	CG3880
FBgn0033042	Tetraspanin 42A	Tsp42A
FBgn0031613	Heterochromatin protein 6	HP6
FBgn0029095	arouser	aru
FBgn0263353	-	CG11000
FBgn0039170	-	CG13609
FBgn0262991	antisense RNA:CR43299	asRNA:CR43299
FBgn0028888	-	CG4168
FBgn0035989	alpha-tubulin acetylase	Atat
FBgn0024909	TBP-associated factor 7	Taf7
FBgn0033324	-	CG14744
FBgn0032499	UV-resistance associated gene	Uvrag
FBgn0038052
FBgn0259215	Ionotropic receptor 93a	Ir93a
FBgn0052819	-	CG32819
FBgn0024542	Neosin	Neos
FBgn0039421	-	CG6036
FBgn0034911	Glycine transporter	GlyT
FBgn0033405	-	CG13954
FBgn0052112	-	CG32112
FBgn0050398	-	CG30398
FBgn0050334	-	CG30334
FBgn0038357	-	CG5623
FBgn0030678	-	CG11679
FBgn0032968	-	CG11634
FBgn0051279	-	CG31279
FBgn0053673	-	CG33673
FBgn0005779	Protein phosphatase D6	PpD6
FBgn0028407	DNA fragmentation factor-related protein 3	Drep3
FBgn0052259	-	CG32259
FBgn0027597	-	CG17712
FBgn0037105	Site-1 protease	S1P
FBgn0034928	-	CG13562
FBgn0038306	Arginine methyltransferase 3	Art3
FBgn0036153	-	CG7573
FBgn0031775	-	CG9150
FBgn0046294	-	CG12699
FBgn0052319	N(alpha)-acetyltransferase 30 B	Naa30B
FBgn0032632	-	CG6380
FBgn0032709	-	CG15167
FBgn0262828	long non-coding RNA:CR43199	lncRNA:CR43199
FBgn0036874	brivido-1	brv1
FBgn0051551	-	CG31551
FBgn0033963	-	CG12857
FBgn0036249	-	CG11560
FBgn0035120	wee Augmin	wac
FBgn0017577	Minichromosome maintenance 5	Mcm5
FBgn0040705	NADH dehydrogenase (ubiquinone) B8 subunit	ND-B8
FBgn0050487	-	CG30487
FBgn0028942	-	CG16852
FBgn0004618	glass	gl
FBgn0038511	Curly Su	cysu
FBgn0036691	bad egg	beg
FBgn0037184	-	CG14450
FBgn0031426	-	CG18641
FBgn0032846	Pyridine nucleotide-disulfide oxidoreductase domain 1	Pyroxd1
FBgn0039469	TweedleC	TwdlC
FBgn0037902	-	CG5281
FBgn0038361	Uroporphyrinogen III synthase 2	Uros2
FBgn0283501	long non-coding RNA:CR46115	lncRNA:CR46115
FBgn0037169	-	CG11404
FBgn0266978	long non-coding RNA:CR45429	lncRNA:CR45429
FBgn0037388	-	CG14676
FBgn0040031	-	CG12061
FBgn0031622	-	CG3251
FBgn0033933	-	CG10104
FBgn0045495	Gustatory receptor 28b	Gr28b
FBgn0037359	Mediator complex subunit 27	MED27
FBgn0265059	long non-coding RNA:CR44170	lncRNA:CR44170
FBgn0028844	-	CG15283
FBgn0036978	Toll-9	Toll-9
FBgn0033058	CCHamide-2 receptor	CCHa2-R
FBgn0262599	SET and MYND domain containing, arthropod-specific, member 3	SmydA-3
FBgn0030191	-	CG15306
FBgn0051665	weary	wry
FBgn0014395	touch insensitive larva B	tilB
FBgn0025821	inhibitor-t	I-t
FBgn0027889	ballchen	ball
FBgn0029851	-	CG14445
FBgn0261804	-	CG42750
FBgn0267383	Ubiquitin conjugating enzyme 87F	Ubc87F
FBgn0262018	Cadherin-N2	CadN2
FBgn0052857	-	CG32857
FBgn0039480	Cuticular protein 97Ea	Cpr97Ea
FBgn0243486	reduced ocelli	rdo
FBgn0030574	sobremesa	sbm
FBgn0021874	Notchless	Nle
FBgn0264706	-	CR43975
FBgn0058470	-	CG40470
FBgn0052944	-	CG32944
FBgn0259704	Nop2/Sun-like domain containing protein 5	Nsun5
FBgn0263257	Cyclic nucleotide-gated ion channel-like	Cngl
FBgn0032754	-	CG10700
FBgn0050156	-	CG30156
FBgn0052333	-	CG32333
FBgn0046253	-	CG3502
FBgn0031724	-	CG18266
FBgn0038102	-	CG14383
FBgn0036995	artichoke	atk
FBgn0029514	-	CG9166
FBgn0030027	-	CG1632
FBgn0025573	Protein phosphatase N at 58A	PpN58A
FBgn0052305	-	CG32305
FBgn0265455	-	CG44355
FBgn0265046	-	CG44163
FBgn0044328	-	CG32052
FBgn0262478	-	CG43068
FBgn0033447	dilatory	dila
FBgn0033326	-	CG14743
FBgn0039488	-	CG6066
FBgn0039337	Mediator complex subunit 28	MED28
FBgn0051642	-	CG31642
FBgn0031064	-	CG12531
FBgn0051093	-	CG31093
FBgn0038674	-	CG14285
FBgn0085433	-	CG34404
FBgn0267689	-	CG46025
FBgn0265654	long non-coding RNA:CR44461	lncRNA:CR44461
FBgn0010114	hikaru genki	hig
FBgn0260459	-	CG14106
FBgn0013811	Dynein heavy chain at 62B	Dhc62B
FBgn0039370	-	CG4956
FBgn0034986	mitochondrial ribosomal protein S17	mRpS17
FBgn0004623	G protein beta-subunit 76C	Gbeta76C
FBgn0030660	-	CG8097
FBgn0026738	-	CG7857
FBgn0037570	-	CG11693
FBgn0027525	LTV1 ribosome biogenesis factor	LTV1
FBgn0034314	no poles	nopo
FBgn0040028	-	CG17450
FBgn0011829	Ret oncogene	Ret
FBgn0052250	Peroxisomal Membrane Protein 34	PMP34
FBgn0034470	Odorant-binding protein 56d	Obp56d
FBgn0039104	-	CG10252
FBgn0031289	-	CG13950
FBgn0030508	-	CG15760
FBgn0037263	nuclease slx1	slx1
FBgn0262111	forked	f
FBgn0031765	-	CG9109
FBgn0085362	Vitelline membrane-like	Vml
FBgn0266087	long non-coding RNA:CR44829	lncRNA:CR44829
FBgn0010323	Goosecoid	Gsc
FBgn0040232	CENP-meta	cmet
FBgn0259110	mind-meld	mmd
FBgn0262351	-	CG43049
FBgn0053230	-	CG33230
FBgn0262679	-	CG43149
FBgn0265145	long non-coding RNA:CR44214	lncRNA:CR44214
FBgn0032032	-	CG17294
FBgn0262029	dachs	d
FBgn0052447	-	CG32447
FBgn0030675	-	CG8191
FBgn0031047	Required for cell differentiation 1	Rcd-1
FBgn0264348	long non-coding RNA:CR43804	lncRNA:CR43804
FBgn0035168	Centrosomal protein 290kDa	Cep290
FBgn0051028	-	CG31028
FBgn0260452	-	CG13984
FBgn0051870	-	CG31870
FBgn0038773	-	CG10887
FBgn0036230	-	CG11570
FBgn0039552	-	CG12426
FBgn0028514	-	CG4793
FBgn0051910	-	CG31910
FBgn0036433	-	CG9628
FBgn0038012	-	CG10013
FBgn0041249	Gustatory receptor 22f	Gr22f
FBgn0050393	-	CG30393
FBgn0039864	-	CG11550
FBgn0003330	Sex combs extra	Sce
FBgn0041103	no hitter	nht
FBgn0035332	-	CG13801
FBgn0035316	-	CG15878
FBgn0030936	-	CG6481
FBgn0031295	-	CG4375
FBgn0031398	daedalus	daed
FBgn0035246	-	CG13928
FBgn0033243	-	CG14763
FBgn0032368	sperm-associated antigen 4	spag4
FBgn0032750	-	CG10495
FBgn0266248	long non-coding RNA:CR44943	lncRNA:CR44943
FBgn0020546	long non-coding RNA:iab4	lncRNA:iab4
FBgn0265425	long non-coding RNA:CR44337	lncRNA:CR44337
FBgn0265751	long non-coding RNA:CR44558	lncRNA:CR44558
FBgn0038957	-	CG7059
FBgn0031683	-	CG4230

## Sheet: AllCond_ImmunoCore
EfaeHi_d1	EfaeLo_d1	EfaeLo_d7	MockPrimed_d8	EfaePrimed_d8
FBgn0027584	FBgn0027584	FBgn0027584	FBgn0027584	FBgn0027584
FBgn0032639	FBgn0032639	FBgn0032638	FBgn0014865	FBgn0032638
FBgn0014865	FBgn0262838	FBgn0032639	FBgn0262838	FBgn0032639
FBgn0262838	FBgn0034328	FBgn0034328	FBgn0032638	FBgn0014865
FBgn0032638	FBgn0032638	FBgn0014865	FBgn0034328	FBgn0262881
FBgn0034328	FBgn0034329	FBgn0262838	FBgn0034741	FBgn0034328
FBgn0034329	FBgn0033250	FBgn0025583	FBgn0025583	FBgn0262838
FBgn0038299	FBgn0014865	FBgn0034329	FBgn0034407	FBgn0025583
FBgn0265577	FBgn0025583	FBgn0040582	FBgn0038299	FBgn0034407
FBgn0025583	FBgn0038299	FBgn0262881	FBgn0000277	FBgn0038299
FBgn0031561	FBgn0050026	FBgn0067905	FBgn0034329	FBgn0000277
FBgn0040653	FBgn0040736	FBgn0040734	FBgn0067905	FBgn0067905
FBgn0040734	FBgn0040734	FBgn0040653	FBgn0262881	FBgn0265577
FBgn0262881	FBgn0040653	FBgn0038299	FBgn0032639	FBgn0266405
FBgn0033250	FBgn0031561	FBgn0034407	FBgn0027095	FBgn0034329
FBgn0067905	FBgn0265577	FBgn0034511	FBgn0034512	FBgn0040582
FBgn0034407	FBgn0067905	FBgn0265577	FBgn0034511	FBgn0000276
FBgn0040582	FBgn0040582	FBgn0034512	FBgn0062961	FBgn0034741
FBgn0040736	FBgn0034511	FBgn0000277	FBgn0266405	FBgn0004396
FBgn0034511	FBgn0032810	FBgn0032810	FBgn0040653	FBgn0031561
FBgn0010388	FBgn0041182	FBgn0062961	FBgn0040582	FBgn0027095
FBgn0034512	FBgn0034512	FBgn0034741	FBgn0031561	FBgn0032810
FBgn0041182	FBgn0062961	FBgn0040736	FBgn0040734	FBgn0040653
FBgn0039593	FBgn0039593	FBgn0031561	FBgn0040340	FBgn0040734
FBgn0050026	FBgn0004396	FBgn0034761	FBgn0010415	FBgn0261258
FBgn0032810	FBgn0054054	FBgn0027095	FBgn0265577	FBgn0051216
FBgn0004396	FBgn0262881	FBgn0039593	FBgn0032810	FBgn0033250
FBgn0054054	FBgn0034407	FBgn0085244	FBgn0036919	FBgn0034511
FBgn0027095	FBgn0250820	FBgn0037396	FBgn0039564	FBgn0034512
FBgn0034741	FBgn0014002	FBgn0032472	FBgn0000276	FBgn0062961
FBgn0062961	FBgn0032773	FBgn0033250	FBgn0260632	FBgn0260632
FBgn0041579	FBgn0046763	FBgn0260474	FBgn0034290	FBgn0043578
FBgn0266405	FBgn0034761	FBgn0041182	FBgn0034761	FBgn0040340
FBgn0039023	FBgn0038465	FBgn0000276	FBgn0011672	FBgn0041579
FBgn0012042	FBgn0035623	FBgn0039564	FBgn0051216	FBgn0053192
FBgn0053192	FBgn0051092	FBgn0035623	FBgn0025724	FBgn0260474
FBgn0031937	FBgn0033196	FBgn0041710	FBgn0040736	FBgn0011672
	FBgn0260474	FBgn0004396	FBgn0041710	FBgn0085244
	FBgn0010388	FBgn0050026	FBgn0038465	FBgn0040736
	FBgn0039564	FBgn0011672	FBgn0037396	FBgn0039562
	FBgn0011672	FBgn0053192	FBgn0052373	FBgn0011204
	FBgn0037396	FBgn0266405	FBgn0041579	FBgn0010415
	FBgn0032472	FBgn0054003	FBgn0032147	FBgn0032773
	FBgn0031560	FBgn0032773	FBgn0025700	FBgn0036919
	FBgn0027095	FBgn0010415		FBgn0025700
	FBgn0265048	FBgn0043578		FBgn0033196
	FBgn0261258	FBgn0038465		FBgn0031973
	FBgn0034741	FBgn0039629		FBgn0041182
	FBgn0034440	FBgn0031560
		FBgn0036919
		FBgn0033196
