# Supplementary material for: Drosophila immune priming to Enterococcus faecalis relies on immune tolerance rather than resistance
Source: PLoS Pathog. 2023 Aug 11;19(8):e1011567. doi: 10.1371/journal.ppat.1011567 (PMC10446173; doi:10.1371/journal.ppat.1011567)
Supplement: S4 Table — Clustering and terms are shown in S3 Fig. This represents the tabular output directly from the GSEA software v. 4.2.3 (Subramanian 2005). (XLSX) [file ppat.1011567.s012.xlsx]

## Sheet: GSEA FB Efae-Primed vs Mock
FB Efae-Primed	CODE	CLUSTER	SIZE	Enrichment Score (ES)	Nromalized Enrichment Score (NES)	Nominal p-val	False Discovery Rate (FDR) q-val	FWER p-val	RANK AT MAX	LEADING EDGE
ANTIGEN PROCESSING-CROSS PRESENTATION	R-DME-1236975	1	42	0.0012	0.0298	0.738	-0.4924	-1.7297	-0.9988
ASSEMBLY OF THE PRE-REPLICATIVE COMPLEX	R-DME-68867	1	60	0.0024	0.048	0.988	-0.4378	-1.6237	-0.9976
APC/C:CDH1 MEDIATED DEGRADATION OF CDC20 AND OTHER APC/C:CDH1 TARGETED PROTEINS IN LATE MITOSIS/EARLY G1	R-DME-174178	1	65	0	0.0083	0.011	-0.5361	-2.0694	-1
REGULATION OF RUNX2 EXPRESSION AND ACTIVITY	R-DME-8939902	1	50	0.0036	0.0421	0.959	-0.4575	-1.6561	-0.9964
PHOSPHORYLATION OF THE APC/C	R-DME-176412	1	17	0.0014	0.0193	0.442	-0.6349	-1.7966	-0.9986
G1/S TRANSITION	R-DME-69206	1	87	0.0011	0.0559	0.996	-0.4005	-1.5935	-0.9989
ACTIVATION OF NF-KAPPAB IN B CELLS	R-DME-1169091	1	48	0.0024	0.0429	0.977	-0.4572	-1.6424	-0.9976
REGULATION OF MITOTIC CELL CYCLE	R-DME-453276	1	76	0	0.0102	0.027	-0.5132	-2.0086	-1
CONVERSION FROM APC/C:CDC20 TO APC/C:CDH1 IN LATE ANAPHASE	R-DME-176407	1	17	0.0027	0.0193	0.427	-0.6383	-1.7993	-0.9973
ACTIVATION OF APC/C AND APC/C:CDC20 MEDIATED DEGRADATION OF MITOTIC PROTEINS	R-DME-176814	1	70	0	0.0072	0.055	-0.514	-1.9569	-1
TCR SIGNALING	R-DME-202403	1	49	0.0024	0.0565	0.996	-0.4435	-1.5952	-0.9976
FBXL7 DOWN-REGULATES AURKA DURING MITOTIC ENTRY AND IN EARLY MITOSIS	R-DME-8854050	1	53	0.0012	0.0288	0.682	-0.4715	-1.7438	-0.9988
CELL CYCLE CHECKPOINTS	R-DME-69620	1	108	0	0.009	0.192	-0.4607	-1.8703	-1
OXYGEN-DEPENDENT PROLINE HYDROXYLATION OF HYPOXIA-INDUCIBLE FACTOR ALPHA	R-DME-1234176	1	56	0.0012	0.0342	0.816	-0.4612	-1.7102	-0.9988
DEGRADATION OF DVL	R-DME-4641258	1	50	0.0024	0.0249	0.62	-0.4808	-1.7574	-0.9976
APC/C:CDC20 MEDIATED DEGRADATION OF SECURIN	R-DME-174154	1	61	0	0.0063	0.056	-0.5212	-1.9548	-1
CDC20:PHOSPHO-APC/C MEDIATED DEGRADATION OF CYCLIN A	R-DME-174184	1	67	0	0.0056	0.057	-0.5094	-1.9544	-1
SYNTHESIS OF DNA	R-DME-69239	1	105	0	0.0086	0.192	-0.4562	-1.8697	-1
CELL CYCLE, MITOTIC	R-DME-69278	1	249	0.001	0.0424	0.956	-0.3747	-1.6589	-0.999
APC/C-MEDIATED DEGRADATION OF CELL CYCLE PROTEINS	R-DME-174143	1	76	0	0.0071	0.028	-0.5132	-2.0013	-1
INHIBITION OF THE PROTEOLYTIC ACTIVITY OF APC/C REQUIRED FOR THE ONSET OF ANAPHASE BY MITOTIC SPINDLE CHECKPOINT COMPONENTS	R-DME-141405	1	18	0	0.0076	0.049	-0.6778	-1.9693	-1
INTERLEUKIN-1 SIGNALING	R-DME-9020702	1	60	0.0012	0.0407	0.916	-0.4522	-1.6783	-0.9988
MITOTIC ANAPHASE	R-DME-68882	1	95	0	0.0261	0.607	-0.4359	-1.7604	-1
REGULATION OF APC/C ACTIVATORS BETWEEN G1/S AND EARLY ANAPHASE	R-DME-176408	1	26	0	0.007	0.123	-0.6067	-1.9058	-1
REGULATION OF HMOX1 EXPRESSION AND ACTIVITY	R-DME-9707587	1	53	0.0036	0.0372	0.863	-0.4656	-1.698	-0.9964
CROSS-PRESENTATION OF SOLUBLE EXOGENOUS ANTIGENS (ENDOSOMES)	R-DME-1236978	1	42	0.0012	0.0344	0.828	-0.4924	-1.7071	-0.9988
MITOTIC METAPHASE AND ANAPHASE	R-DME-2555396	1	97	0	0.0236	0.518	-0.444	-1.7773	-1
SWITCHING OF ORIGINS TO A POST-REPLICATIVE STATE	R-DME-69052	1	80	0	0.0064	0.135	-0.4845	-1.8984	-1
APC:CDC20 MEDIATED DEGRADATION OF CELL CYCLE PROTEINS PRIOR TO SATISFATION OF THE CELL CYCLE CHECKPOINT	R-DME-179419	1	68	0	0.0052	0.085	-0.5067	-1.9322	-1
CDK-MEDIATED PHOSPHORYLATION AND REMOVAL OF CDC6	R-DME-69017	1	66	0	0.0064	0.129	-0.4985	-1.9025	-1
G1/S DNA DAMAGE CHECKPOINTS	R-DME-69615	1	56	0.0012	0.0411	0.934	-0.4527	-1.669	-0.9988
S PHASE	R-DME-69242	1	124	0	0.0271	0.591	-0.4253	-1.7644	-1
P53-INDEPENDENT DNA DAMAGE RESPONSE	R-DME-69610	1	50	0.0012	0.027	0.606	-0.4841	-1.7609	-0.9988
DEGRADATION OF GLI1 BY THE PROTEASOME	R-DME-5610780	1	53	0	0.0367	0.865	-0.4644	-1.697	-1
P53-INDEPENDENT G1/S DNA DAMAGE CHECKPOINT	R-DME-69613	1	50	0	0.0296	0.725	-0.4841	-1.7328	-1
SUMOYLATION OF DNA REPLICATION PROTEINS	R-DME-4615885	1	36	0	0.0304	0.724	-0.5152	-1.7334	-1
CYCLIN A:CDK2-ASSOCIATED EVENTS AT S PHASE ENTRY	R-DME-69656	1	60	0.0047	0.0476	0.988	-0.4369	-1.6234	-0.9953
G2/M TRANSITION	R-DME-69275	1	75	0.0034	0.0506	0.993	-0.4175	-1.6114	-0.9966
NIK-->NONCANONICAL NF-KB SIGNALING	R-DME-5676590	1	50	0.0024	0.0405	0.919	-0.4586	-1.6764	-0.9976
APC/C:CDC20 MEDIATED DEGRADATION OF CYCLIN B	R-DME-174048	1	21	0.0027	0.0257	0.619	-0.5858	-1.758	-0.9973
INACTIVATION OF APC/C VIA DIRECT INHIBITION OF THE APC/C COMPLEX	R-DME-141430	1	18	0	0.0068	0.036	-0.6778	-1.9873	-1
CELL CYCLE	R-DME-1640170	1	267	0	0.0505	0.993	-0.3619	-1.6103	-1
DECTIN-1 MEDIATED NONCANONICAL NF-KB SIGNALING	R-DME-5607761	1	50	0.0037	0.0427	0.932	-0.4586	-1.6694	-0.9963
DEGRADATION OF AXIN	R-DME-4641257	1	50	0.0024	0.0422	0.961	-0.4603	-1.6541	-0.9976
M PHASE	R-DME-68886	1	154	0	0.0409	0.947	-0.3944	-1.666	-1
ORC1 REMOVAL FROM CHROMATIN	R-DME-68949	1	64	0.0012	0.0421	0.966	-0.4406	-1.649	-0.9988
NEDDYLATION	R-DME-8951664	1	134	0.0011	0.0514	0.994	-0.3848	-1.6074	-0.9989
APC-CDC20 MEDIATED DEGRADATION OF NEK2A	R-DME-179409	1	23	0	0.0068	0.128	-0.619	-1.9034	-1
UBIQUITIN MEDIATED DEGRADATION OF PHOSPHORYLATED CDC25A	R-DME-69601	1	50	0.0049	0.0294	0.703	-0.4841	-1.7394	-0.9951
AUTODEGRADATION OF CDH1 BY CDH1:APC/C	R-DME-174084	1	59	0	0.0052	0.072	-0.5125	-1.9433	-1
APC/C:CDC20 MEDIATED DEGRADATION OF MITOTIC PROTEINS	R-DME-176409	1	69	0	0.0053	0.06	-0.51	-1.9515	-1
CDT1 ASSOCIATION WITH THE CDC6:ORC:ORIGIN COMPLEX	R-DME-68827	1	54	0.0012	0.0345	0.815	-0.4679	-1.7118	-0.9988
SEPARATION OF SISTER CHROMATIDS	R-DME-2467813	1	61	0	0.0052	0.065	-0.5212	-1.949	-1
GLI3 IS PROCESSED TO GLI3R BY THE PROTEASOME	R-DME-5610785	1	60	0.0023	0.0463	0.987	-0.4392	-1.6291	-0.9977
MITOTIC SPINDLE CHECKPOINT	R-DME-69618	1	18	0	0.005	0.075	-0.6778	-1.941	-1
DNA REPLICATION	R-DME-69306	1	111	0	0.0175	0.376	-0.4397	-1.8094	-1
TRANSPORT OF SMALL MOLECULES	R-DME-382551	1	442	0	0.0748	0.544	0.2303	1.7569	1
TRANSPORT OF THE SLBP DEPENDANT MATURE MRNA	R-DME-159230	1	34	0.005	0.0415	0.906	-0.5042	-1.6839	-0.995
REGULATION OF RUNX3 EXPRESSION AND ACTIVITY	R-DME-8941858	1	50	0.0049	0.0413	0.913	-0.4628	-1.6791	-0.9951
REGULATION OF ORNITHINE DECARBOXYLASE (ODC)	R-DME-350562	1	45	0.0012	0.043	0.956	-0.4744	-1.6597	-0.9988
CELLULAR RESPONSE TO HYPOXIA	R-DME-1234174	1	58	0.0036	0.0432	0.976	-0.4452	-1.6432	-0.9964
CELLULAR HEXOSE TRANSPORT	R-DME-189200	2	24	0.562819	2.09663	0	0.021301	0.05	1837	tags=54%, list=14%, signal=63%
SLC-MEDIATED TRANSMEMBRANE TRANSPORT	R-DME-425407	2	164	0.36323	2.0587	0	0.0241773	0.068	2306	tags=38%, list=18%, signal=46%
TRANSPORT OF INORGANIC CATIONS/ANIONS AND AMINO ACIDS/OLIGOPEPTIDES	R-DME-425393	2	67	0.417158	1.99719	0	0.0253944	0.117	1344	tags=36%, list=10%, signal=40%
AMINO ACID TRANSPORT ACROSS THE PLASMA MEMBRANE	R-DME-352230	2	41	0.434058	1.91081	0	0.0315407	0.209	1344	tags=41%, list=10%, signal=46%
PLASMA LIPOPROTEIN REMODELING	R-DME-8963899	3	31	0.543645	2.17255	0	0.0162613	0.024	2002	tags=42%, list=15%, signal=49%
HDL REMODELING	R-DME-8964058	3	31	0.543645	2.22464	0	0.0172657	0.017	2002	tags=42%, list=15%, signal=49%
PLASMA LIPOPROTEIN ASSEMBLY, REMODELING, AND CLEARANCE	R-DME-174824	3	51	0.461199	2.12269	0	0.0188494	0.036	3751	tags=61%, list=29%, signal=85%
ASSEMBLY OF ACTIVE LPL AND LIPC LIPASE COMPLEXES	R-DME-8963889	3	21	0.635793	2.25266	0	0.0244606	0.012	1894	tags=52%, list=15%, signal=61%
TRANSPORT OF SMALL MOLECULES	R-DME-382551	3	442	0.23034	1.75688	0	0.0748189	0.544	2095	tags=28%, list=16%, signal=32%
CARNITINE METABOLISM	R-DME-200425	4	17	0.581648	1.99281	0	0.023451	0.119	2090	tags=53%, list=16%, signal=63%
FATTY ACID METABOLISM	R-DME-8978868	4	132	0.373178	2.00942	0	0.0245848	0.103	2090	tags=33%, list=16%, signal=39%
SPHINGOLIPID METABOLISM	R-DME-428157	4	49	0.419831	1.85181	0	0.04382	0.32	2030	tags=43%, list=16%, signal=51%
ESTROGEN BIOSYNTHESIS	R-DME-193144	4	29	0.437363	1.78391	0	0.0673789	0.468	2924	tags=45%, list=23%, signal=58%
METABOLISM OF LIPIDS	R-DME-556833	4	388	0.265312	1.61602	0	0.0912528	0.854	2090	tags=30%, list=16%, signal=35%
GTP HYDROLYSIS AND JOINING OF THE 60S RIBOSOMAL SUBUNIT	R-DME-72706	5	73	0.412544	2.03352	0	0.0227473	0.085	3331	tags=34%, list=26%, signal=46%
SRP-DEPENDENT COTRANSLATIONAL PROTEIN TARGETING TO MEMBRANE	R-DME-1799339	5	78	0.337668	1.67277	0	0.0987613	0.741	3053	tags=29%, list=24%, signal=38%
DIGESTION AND ABSORPTION	R-DME-8963743	6	49	0.426037	1.92831	0	0.0322854	0.189	3235	tags=49%, list=25%, signal=65%
DIGESTION	R-DME-8935690	6	46	0.419785	1.86746	0	0.0400835	0.278	2954	tags=46%, list=23%, signal=59%
SURFACTANT METABOLISM	R-DME-5683826	By Itself	16	0.615522	2.04243	0.00362319	0.0246754	0.08	2151	tags=50%, list=17%, signal=60%
NUCLEOTIDE-BINDING DOMAIN, LEUCINE RICH REPEAT CONTAINING RECEPTOR (NLR) SIGNALING PATHWAYS	R-DME-168643	By Itself	18	0.572813	1.95861	0	0.0287776	0.158	1844	tags=50%, list=14%, signal=58%
G ALPHA (S) SIGNALLING EVENTS	R-DME-418555	By Itself	24	0.497695	1.92774	0	0.0301154	0.19	1959	tags=46%, list=15%, signal=54%
RHOH GTPASE CYCLE			23	0.479364	1.76695	0.0172414	0.0731603	0.517	1306	tags=39%, list=10%, signal=43%
GLYCOSPHINGOLIPID METABOLISM			25	0.46144	1.74001	0.00816326	0.0789269	0.582	2367	tags=52%, list=18%, signal=63%
FATTY ACIDS			22	0.445642	1.63317	0.00749064	0.0907502	0.823	3421	tags=55%, list=26%, signal=74%
INSULIN RECEPTOR RECYCLING			21	0.451803	1.6378	0.0111524	0.0927094	0.81	3405	tags=67%, list=26%, signal=90%
RAC2 GTPASE CYCLE			39	0.386168	1.62472	0.0106952	0.0929101	0.839	1306	tags=28%, list=10%, signal=31%
DOWNSTREAM SIGNAL TRANSDUCTION			16	0.504038	1.63337	0.0308219	0.0930463	0.821	2385	tags=44%, list=18%, signal=54%
ROS AND RNS PRODUCTION IN PHAGOCYTES			22	0.425067	1.61654	0.019685	0.0934281	0.854	3405	tags=64%, list=26%, signal=86%
ENDOGENOUS STEROLS			22	0.447066	1.61995	0.015444	0.0937036	0.849	936	tags=23%, list=7%, signal=24%
MISCELLANEOUS SUBSTRATES			22	0.445642	1.63938	0.0211864	0.094661	0.809	3421	tags=55%, list=26%, signal=74%
PHASE II - CONJUGATION OF COMPOUNDS			33	0.411456	1.68083	0.0232558	0.0960354	0.719	982	tags=30%, list=8%, signal=33%
ARACHIDONIC ACID METABOLISM			44	0.368332	1.6021	0.00581395	0.0960409	0.871	2454	tags=34%, list=19%, signal=42%
RHOF GTPASE CYCLE			30	0.4143	1.64043	0.0182648	0.0968532	0.808	1327	tags=33%, list=10%, signal=37%
CYTOCHROME P450 - ARRANGED BY SUBSTRATE TYPE			23	0.43469	1.66886	0.0199203	0.0975134	0.748	936	tags=22%, list=7%, signal=23%
RHOQ GTPASE CYCLE			31	0.392099	1.60237	0	0.0980491	0.871	1306	tags=32%, list=10%, signal=36%
RHOU GTPASE CYCLE			22	0.465461	1.68306	0.011194	0.0981547	0.716	1284	tags=23%, list=10%, signal=25%
VITAMINS			21	0.455766	1.64246	0.0283401	0.0985893	0.807	936	tags=24%, list=7%, signal=26%
DEACTIVATION OF THE BETA-CATENIN TRANSACTIVATING COMPLEX			26	0.411888	1.59433	0.0264317	0.0996237	0.882	1361	tags=27%, list=10%, signal=30%
RHOA GTPASE CYCLE			63	0.358369	1.69315	0	0.100064	0.691	1327	tags=29%, list=10%, signal=32%
SIGNALING BY PDGF			17	0.492813	1.68615	0.0213523	0.100092	0.708	2385	tags=41%, list=18%, signal=50%
TRANSFERRIN ENDOCYTOSIS AND RECYCLING			22	0.466455	1.6993	0.0123967	0.100245	0.674	3405	tags=68%, list=26%, signal=92%
SYNTHESIS OF PA			49	0.362907	1.64497	0.00578035	0.100276	0.803	1894	tags=39%, list=15%, signal=45%
NONSENSE MEDIATED DECAY (NMD) INDEPENDENT OF THE EXON JUNCTION COMPLEX (EJC)			80	0.335088	1.64616	0	0.102465	0.8	3261	tags=33%, list=25%, signal=43%
FATTY ACYL-COA BIOSYNTHESIS			38	0.387658	1.58498	0.0157068	0.102969	0.895	1961	tags=39%, list=15%, signal=46%
SYNTHESIS OF (16-20)-HYDROXYEICOSATETRAENOIC ACIDS (HETE)			22	0.445642	1.64778	0.02	0.104719	0.797	3421	tags=55%, list=26%, signal=74%
SPHINGOLIPID DE NOVO BIOSYNTHESIS			24	0.418497	1.57675	0.0152091	0.10605	0.907	1537	tags=38%, list=12%, signal=42%
EICOSANOIDS			21	0.455766	1.65093	0.019305	0.106061	0.791	936	tags=24%, list=7%, signal=26%
CDC42 GTPASE CYCLE			36	0.369676	1.55902	0.0149254	0.117443	0.925	1327	tags=28%, list=10%, signal=31%
SIGNALING BY INSULIN RECEPTOR			38	0.364695	1.54598	0.027907	0.125482	0.938	3465	tags=61%, list=27%, signal=82%
TRANSPORT OF VITAMINS, NUCLEOSIDES, AND RELATED MOLECULES			23	0.399807	1.52908	0.0387597	0.136666	0.955	3123	tags=57%, list=24%, signal=74%
BIOLOGICAL OXIDATIONS			80	0.300463	1.52532	0	0.137212	0.958	2962	tags=40%, list=23%, signal=52%
RAC1 GTPASE CYCLE			68	0.315276	1.51508	0.0217391	0.140463	0.969	1327	tags=24%, list=10%, signal=26%
RHOD GTPASE CYCLE			35	0.366137	1.51736	0.038835	0.141441	0.967	2046	tags=37%, list=16%, signal=44%
G ALPHA (12/13) SIGNALLING EVENTS			26	0.388251	1.50196	0.0567686	0.147339	0.979	1283	tags=27%, list=10%, signal=30%
ACTIVATION OF DOWNSTREAM EFFECTORS			26	0.394542	1.50301	0.0297872	0.14919	0.979	2936	tags=50%, list=23%, signal=65%
FORMATION OF A POOL OF FREE 40S SUBUNITS			86	0.29303	1.47256	0.00729927	0.170148	0.993	2252	tags=21%, list=17%, signal=25%
RAF/MAP KINASE CASCADE			109	0.270982	1.47413	0	0.17169	0.992	2171	tags=27%, list=17%, signal=32%
SYNTHESIS OF LEUKOTRIENES (LT) AND EOXINS (EX)			31	0.365555	1.46268	0.0460829	0.177175	0.993	2454	tags=29%, list=19%, signal=36%
GLUTATHIONE CONJUGATION			21	0.40193	1.44472	0.0769231	0.181113	0.996	733	tags=29%, list=6%, signal=30%
CARDIAC CONDUCTION			32	0.354291	1.4477	0.0327869	0.181255	0.996	3486	tags=50%, list=27%, signal=68%
NONSENSE-MEDIATED DECAY (NMD)			93	0.273878	1.42203	0.00909091	0.182224	1	3261	tags=31%, list=25%, signal=41%
MUSCLE CONTRACTION			32	0.354291	1.43942	0.0416667	0.183058	0.998	3486	tags=50%, list=27%, signal=68%
PLANAR CELL POLARITY PATHWAY			28	0.366783	1.43376	0.0606061	0.183124	0.999	2936	tags=46%, list=23%, signal=60%
NONSENSE MEDIATED DECAY (NMD) ENHANCED BY THE EXON JUNCTION COMPLEX (EJC)			93	0.273878	1.4232	0	0.183665	1	3261	tags=31%, list=25%, signal=41%
AMINO ACIDS REGULATE MTORC1			31	0.357341	1.44798	0.045045	0.184021	0.996	2480	tags=45%, list=19%, signal=56%
CELLULAR RESPONSE TO STARVATION			31	0.357341	1.4504	0.0444444	0.184259	0.996	2480	tags=45%, list=19%, signal=56%
CELL DEATH SIGNALLING VIA NRAGE, NRIF AND NADE			19	0.400257	1.42456	0.0846154	0.184772	1	1283	tags=26%, list=10%, signal=29%
RHO GTPASE CYCLE			179	0.249423	1.45185	0.0222222	0.185706	0.996	1327	tags=21%, list=10%, signal=23%
EGFR DOWNREGULATION			18	0.426555	1.43388	0.0795455	0.185784	0.999	1025	tags=28%, list=8%, signal=30%
SIGNALING BY RETINOIC ACID			21	0.392372	1.42555	0.0912863	0.186669	1	3200	tags=43%, list=25%, signal=57%
METABOLISM OF CARBOHYDRATES			148	0.258273	1.42568	0	0.18933	1	2445	tags=33%, list=19%, signal=40%
MAPK1/MAPK3 SIGNALING			110	0.266895	1.40996	0.0222222	0.192621	1	2171	tags=26%, list=17%, signal=31%
NRAGE SIGNALS DEATH THROUGH JNK			19	0.400257	1.40155	0.0853659	0.198614	1	1283	tags=26%, list=10%, signal=29%
ION HOMEOSTASIS			23	0.372145	1.38951	0.0664207	0.210583	1	3164	tags=48%, list=24%, signal=63%
VISUAL PHOTOTRANSDUCTION			35	0.326548	1.38636	0.0550459	0.211479	1	1660	tags=26%, list=13%, signal=29%
GLYCEROPHOSPHOLIPID BIOSYNTHESIS			98	0.259019	1.38012	0.0212766	0.216213	1	1967	tags=29%, list=15%, signal=33%
SIGNALING BY RHO GTPASES, MIRO GTPASES AND RHOBTB3			223	0.235166	1.37662	0	0.218005	1	1332	tags=19%, list=10%, signal=21%
INOSITOL PHOSPHATE METABOLISM			37	0.331191	1.37125	0.0880829	0.221575	1	1942	tags=30%, list=15%, signal=35%
TRANSPORT OF BILE SALTS AND ORGANIC ACIDS, METAL IONS AND AMINE COMPOUNDS			64	0.285162	1.35968	0.0458015	0.233166	1	2306	tags=30%, list=18%, signal=36%
CA2+ PATHWAY			33	0.335151	1.35242	0.0516432	0.240645	1	1660	tags=24%, list=13%, signal=28%
WG LIGAND BOUND TO FZ RECEPTORS			18	0.391928	1.34533	0.105058	0.248157	1	2486	tags=44%, list=19%, signal=55%
VITAMIN D (CALCIFEROL) METABOLISM			26	0.354429	1.33764	0.0777202	0.249521	1	2454	tags=35%, list=19%, signal=43%
APOPTOTIC CLEAVAGE OF CELLULAR PROTEINS			26	0.348004	1.33845	0.105263	0.251552	1	2877	tags=46%, list=22%, signal=59%
CELL JUNCTION ORGANIZATION			34	0.319301	1.34066	0.0933333	0.25178	1	1534	tags=29%, list=12%, signal=33%
SIGNALING BY RHO GTPASES			213	0.231151	1.32893	0	0.258254	1	1332	tags=19%, list=10%, signal=21%
SIGNALING BY RECEPTOR TYROSINE KINASES			188	0.230049	1.32108	0.04	0.263103	1	2542	tags=30%, list=20%, signal=37%
SIGNALING BY EGFR			29	0.346029	1.31716	0.131068	0.265518	1	1284	tags=24%, list=10%, signal=27%
MTOR SIGNALLING			29	0.331308	1.32126	0.083682	0.265964	1	2199	tags=41%, list=17%, signal=50%
ION CHANNEL TRANSPORT			91	0.256451	1.30843	0.048	0.275048	1	2480	tags=32%, list=19%, signal=39%
PHOSPHOLIPID METABOLISM			129	0.241609	1.30237	0.0235294	0.280206	1	1967	tags=29%, list=15%, signal=34%
NEGATIVE REGULATION OF THE PI3K/AKT NETWORK			30	0.303065	1.27811	0.127753	0.314325	1	2385	tags=43%, list=18%, signal=53%
DEVELOPMENTAL BIOLOGY			153	0.223279	1.27945	0.0461538	0.315653	1	1361	tags=15%, list=10%, signal=17%
NEUTROPHIL DEGRANULATION			414	0.200466	1.26601	0	0.331884	1	1988	tags=23%, list=15%, signal=26%
INTEGRATION OF ENERGY METABOLISM			52	0.273493	1.24325	0.0880503	0.369305	1	2269	tags=33%, list=18%, signal=39%
SIGNALING BY NTRK1 (TRKA)			36	0.293224	1.22587	0.145078	0.399677	1	1385	tags=22%, list=11%, signal=25%
PYRUVATE METABOLISM AND CITRIC ACID (TCA) CYCLE			39	0.287867	1.22255	0.124183	0.402393	1	1928	tags=28%, list=15%, signal=33%
SIGNALING BY NTRKS			36	0.293224	1.21459	0.153465	0.414328	1	1385	tags=22%, list=11%, signal=25%
PI5P, PP2A AND IER3 REGULATE PI3K/AKT SIGNALING			27	0.311811	1.20255	0.212389	0.428067	1	2385	tags=44%, list=18%, signal=54%
FORMATION OF ATP BY CHEMIOSMOTIC COUPLING			15	0.366731	1.20387	0.209622	0.429098	1	1155	tags=20%, list=9%, signal=22%
CRISTAE FORMATION			15	0.366731	1.20441	0.192182	0.432229	1	1155	tags=20%, list=9%, signal=22%
PHASE I - FUNCTIONALIZATION OF COMPOUNDS			42	0.280774	1.19595	0.143617	0.433108	1	2962	tags=40%, list=23%, signal=52%
CELL-CELL COMMUNICATION			42	0.274667	1.19613	0.148936	0.437098	1	1534	tags=24%, list=12%, signal=27%
ORGANIC CATION/ANION/ZWITTERION TRANSPORT			29	0.30061	1.19047	0.225532	0.440821	1	2300	tags=34%, list=18%, signal=42%
NCAM SIGNALING FOR NEURITE OUT-GROWTH			20	0.325453	1.18664	0.199187	0.445376	1	795	tags=20%, list=6%, signal=21%
CITRIC ACID CYCLE (TCA CYCLE)			20	0.337466	1.18254	0.231076	0.446456	1	1928	tags=40%, list=15%, signal=47%
METABOLISM OF VITAMINS AND COFACTORS			118	0.221809	1.18293	0.091954	0.449846	1	2250	tags=31%, list=17%, signal=38%
PLASMA LIPOPROTEIN CLEARANCE			20	0.334144	1.17655	0.236842	0.451327	1	3749	tags=55%, list=29%, signal=77%
LDL CLEARANCE			20	0.334144	1.17661	0.241245	0.45547	1	3749	tags=55%, list=29%, signal=77%
APOPTOSIS			38	0.277709	1.16261	0.190955	0.474074	1	2877	tags=45%, list=22%, signal=57%
NETRIN-1 SIGNALING			20	0.333091	1.15972	0.242857	0.477405	1	3735	tags=55%, list=29%, signal=77%
INTEGRIN CELL SURFACE INTERACTIONS			15	0.359396	1.16292	0.259398	0.477798	1	1891	tags=33%, list=15%, signal=39%
L13A-MEDIATED TRANSLATIONAL SILENCING OF CERULOPLASMIN EXPRESSION			96	0.222349	1.14819	0.181034	0.501186	1	1632	tags=15%, list=13%, signal=17%
ABC TRANSPORTERS IN LIPID HOMEOSTASIS			18	0.333868	1.13756	0.252101	0.514029	1	2679	tags=39%, list=21%, signal=49%
REGULATION OF INSULIN SECRETION			40	0.270318	1.14092	0.241026	0.514528	1	1722	tags=25%, list=13%, signal=29%
METABOLISM OF FOLATE AND PTERINES			19	0.325064	1.13779	0.285714	0.51797	1	1328	tags=26%, list=10%, signal=29%
NUCLEAR RECEPTOR TRANSCRIPTION PATHWAY			18	0.323134	1.12963	0.29368	0.529156	1	2183	tags=39%, list=17%, signal=47%
MTORC1-MEDIATED SIGNALLING			21	0.303551	1.12381	0.267361	0.530345	1	2199	tags=38%, list=17%, signal=46%
RHO1 SIGNALLING			19	0.319174	1.12169	0.242063	0.531247	1	2936	tags=47%, list=23%, signal=61%
MITOCHONDRIAL FATTY ACID BETA-OXIDATION			16	0.336249	1.12653	0.282759	0.532873	1	1707	tags=25%, list=13%, signal=29%
METABOLISM OF WATER-SOLUBLE VITAMINS AND COFACTORS			68	0.234618	1.12429	0.219697	0.533885	1	2250	tags=32%, list=17%, signal=39%
GABA SYNTHESIS, RELEASE, REUPTAKE AND DEGRADATION			16	0.340769	1.11295	0.296578	0.543999	1	2544	tags=44%, list=20%, signal=54%
BILE ACID AND BILE SALT METABOLISM			20	0.317278	1.11114	0.2827	0.544611	1	3202	tags=45%, list=25%, signal=60%
EUKARYOTIC TRANSLATION INITIATION			104	0.210912	1.10857	0.23913	0.54632	1	1632	tags=15%, list=13%, signal=17%
PEROXISOMAL LIPID METABOLISM			18	0.317861	1.11341	0.281853	0.547229	1	673	tags=17%, list=5%, signal=18%
BRANCHED-CHAIN AMINO ACID CATABOLISM			16	0.332581	1.10283	0.318996	0.551931	1	2715	tags=50%, list=21%, signal=63%
IRON UPTAKE AND TRANSPORT			47	0.246336	1.10378	0.3	0.554222	1	2095	tags=30%, list=16%, signal=35%
DEATH RECEPTOR SIGNALLING			34	0.262488	1.09036	0.284264	0.566401	1	1283	tags=18%, list=10%, signal=20%
RAB REGULATION OF TRAFFICKING			70	0.227126	1.09037	0.256944	0.570741	1	1741	tags=20%, list=13%, signal=23%
P75 NTR RECEPTOR-MEDIATED SIGNALLING			34	0.262488	1.09255	0.278607	0.573564	1	1283	tags=18%, list=10%, signal=20%
CAP-DEPENDENT TRANSLATION INITIATION			104	0.210912	1.08585	0.278846	0.573935	1	1632	tags=15%, list=13%, signal=17%
RHO GTPASES ACTIVATE PAKS			15	0.330951	1.08047	0.337209	0.574758	1	856	tags=20%, list=7%, signal=21%
GLYCOSAMINOGLYCAN METABOLISM			52	0.235924	1.09051	0.274854	0.574898	1	2149	tags=29%, list=17%, signal=34%
ANTIMICROBIAL PEPTIDES			22	0.303054	1.08291	0.319502	0.577071	1	3110	tags=50%, list=24%, signal=66%
CLATHRIN-MEDIATED ENDOCYTOSIS			103	0.206991	1.08093	0.242424	0.577765	1	1989	tags=22%, list=15%, signal=26%
KERATAN SULFATE/KERATIN METABOLISM			17	0.313756	1.07358	0.332117	0.588331	1	2133	tags=35%, list=16%, signal=42%
NERVOUS SYSTEM DEVELOPMENT			114	0.203742	1.06907	0.310811	0.596045	1	1317	tags=14%, list=10%, signal=15%
SIGNALING BY NUCLEAR RECEPTORS			109	0.205182	1.06129	0.277778	0.612671	1	2621	tags=33%, list=20%, signal=41%
GLYCOLYSIS			28	0.267786	1.05706	0.346847	0.615567	1	1057	tags=25%, list=8%, signal=27%
NA+/CL- DEPENDENT NEUROTRANSMITTER TRANSPORTERS			21	0.289874	1.05854	0.395257	0.616056	1	1344	tags=14%, list=10%, signal=16%
POTASSIUM CHANNELS			22	0.28499	1.05084	0.355102	0.623207	1	1095	tags=14%, list=8%, signal=15%
NUCLEAR EVENTS (KINASE AND TRANSCRIPTION FACTOR ACTIVATION)			15	0.314165	1.03414	0.388235	0.625523	1	1385	tags=27%, list=11%, signal=30%
DECTIN-2 FAMILY			22	0.28022	1.04834	0.379913	0.6258	1	1194	tags=23%, list=9%, signal=25%
RHO GTPASE EFFECTORS			59	0.216892	1.05124	0.385185	0.626403	1	1332	tags=15%, list=10%, signal=17%
UNBLOCKING OF NMDA RECEPTORS, GLUTAMATE BINDING AND ACTIVATION			20	0.293616	1.04275	0.386364	0.628412	1	577	tags=15%, list=4%, signal=16%
CLASS I PEROXISOMAL MEMBRANE PROTEIN IMPORT			15	0.31602	1.03446	0.391837	0.629007	1	149	tags=13%, list=1%, signal=13%
CHONDROITIN SULFATE/DERMATAN SULFATE METABOLISM			25	0.280328	1.03506	0.365385	0.631475	1	2445	tags=44%, list=19%, signal=54%
RAB GEFS EXCHANGE GTP FOR GDP ON RABS			54	0.221242	1.04324	0.371585	0.631529	1	1741	tags=20%, list=13%, signal=23%
MYOGENESIS			16	0.317681	1.04454	0.389706	0.631865	1	1670	tags=25%, list=13%, signal=29%
TRANSCRIPTIONAL REGULATION BY E2F6			15	0.317813	1.03656	0.363333	0.632084	1	3434	tags=60%, list=26%, signal=82%
APOPTOTIC EXECUTION PHASE			34	0.243552	1.03731	0.402913	0.634282	1	2877	tags=41%, list=22%, signal=53%
SENSORY PERCEPTION			46	0.239482	1.03863	0.364238	0.634966	1	1901	tags=24%, list=15%, signal=28%
HSF1-DEPENDENT TRANSACTIVATION			23	0.280685	1.02733	0.395257	0.640549	1	2342	tags=43%, list=18%, signal=53%
EPH-EPHRIN MEDIATED REPULSION OF CELLS			23	0.275478	1.02345	0.38843	0.646999	1	517	tags=13%, list=4%, signal=14%
HEPARAN SULFATE/HEPARIN (HS-GAG) METABOLISM			27	0.268925	1.02153	0.435897	0.647738	1	2149	tags=37%, list=17%, signal=44%
OVARIAN TUMOR DOMAIN PROTEASES			17	0.302803	1.01829	0.437262	0.652352	1	867	tags=24%, list=7%, signal=25%
RAF ACTIVATION			24	0.271922	1.00889	0.44958	0.672525	1	916	tags=17%, list=7%, signal=18%
TBC/RABGAPS			20	0.287137	1.00436	0.418519	0.676279	1	1034	tags=20%, list=8%, signal=22%
CARGO RECOGNITION FOR CLATHRIN-MEDIATED ENDOCYTOSIS			74	0.210732	1.00476	0.421053	0.679429	1	1989	tags=23%, list=15%, signal=27%
ANTIGEN PRESENTATION: FOLDING, ASSEMBLY AND PEPTIDE LOADING OF CLASS I MHC			15	0.316383	0.998592	0.437276	0.688279	1	588	tags=20%, list=5%, signal=21%
ACTIVATION OF MATRIX METALLOPROTEINASES			21	0.264658	0.990282	0.478992	0.697238	1	4233	tags=67%, list=33%, signal=99%
NON-INTEGRIN MEMBRANE-ECM INTERACTIONS			17	0.288585	0.991022	0.467153	0.699595	1	1287	tags=24%, list=10%, signal=26%
NEURONAL SYSTEM			163	0.172183	0.99181	0.434783	0.701727	1	2847	tags=26%, list=22%, signal=33%
INACTIVATION, RECOVERY AND REGULATION OF THE PHOTOTRANSDUCTION CASCADE			18	0.285607	0.983116	0.426295	0.712246	1	577	tags=17%, list=4%, signal=17%
THE PHOTOTRANSDUCTION CASCADE			18	0.285607	0.977865	0.490775	0.717911	1	577	tags=17%, list=4%, signal=17%
RHO GTPASES ACTIVATE WASPS AND WAVES			22	0.263901	0.97819	0.484733	0.721272	1	188	tags=9%, list=1%, signal=9%
SIGNALING BY GPCR			158	0.171739	0.973181	0.588235	0.722242	1	2396	tags=27%, list=18%, signal=32%
AXON GUIDANCE			111	0.180338	0.974255	0.516484	0.72374	1	1317	tags=14%, list=10%, signal=15%
METABOLISM OF AMINO ACIDS AND DERIVATIVES			165	0.17397	0.967543	0.545455	0.724392	1	1215	tags=17%, list=9%, signal=18%
SIGNALING BY TYPE 1 INSULIN-LIKE GROWTH FACTOR 1 RECEPTOR (IGF1R)			16	0.292335	0.968812	0.476744	0.72519	1	3465	tags=56%, list=27%, signal=77%
SYNDECAN INTERACTIONS			17	0.288585	0.969329	0.5	0.728073	1	1287	tags=24%, list=10%, signal=26%
TRAF6 MEDIATED INDUCTION OF NFKB AND MAP KINASES UPON TLR7/8 OR 9 ACTIVATION			26	0.245044	0.940935	0.561947	0.734275	1	2399	tags=27%, list=19%, signal=33%
MYD88 CASCADE INITIATED ON PLASMA MEMBRANE			26	0.245044	0.939224	0.542289	0.734468	1	2399	tags=27%, list=19%, signal=33%
GPCR DOWNSTREAM SIGNALLING			157	0.17457	0.940996	0.686567	0.738169	1	2396	tags=27%, list=18%, signal=32%
MYD88-INDEPENDENT TLR4 CASCADE			26	0.245044	0.941643	0.56087	0.740665	1	2399	tags=27%, list=19%, signal=33%
TOLL LIKE RECEPTOR TLR1:TLR2 CASCADE			26	0.245044	0.930232	0.585657	0.741228	1	2399	tags=27%, list=19%, signal=33%
IGF1R SIGNALING CASCADE			16	0.292335	0.957393	0.466912	0.741448	1	3465	tags=56%, list=27%, signal=77%
GLUTAMATE NEUROTRANSMITTER RELEASE CYCLE			16	0.286893	0.958665	0.49835	0.742521	1	1526	tags=25%, list=12%, signal=28%
TOLL LIKE RECEPTOR 2 (TLR2) CASCADE			26	0.245044	0.942368	0.550661	0.742551	1	2399	tags=27%, list=19%, signal=33%
MYD88 DEPENDENT CASCADE INITIATED ON ENDOSOME			26	0.245044	0.930827	0.544355	0.743722	1	2399	tags=27%, list=19%, signal=33%
MAPK TARGETS/ NUCLEAR EVENTS MEDIATED BY MAP KINASES			20	0.26515	0.943306	0.535433	0.744007	1	3091	tags=40%, list=24%, signal=52%
MYD88:MAL(TIRAP) CASCADE INITIATED ON PLASMA MEMBRANE			26	0.245044	0.954772	0.544715	0.744036	1	2399	tags=27%, list=19%, signal=33%
ENDOSOMAL SORTING COMPLEX REQUIRED FOR TRANSPORT (ESCRT)			21	0.257065	0.952712	0.506438	0.745071	1	680	tags=14%, list=5%, signal=15%
TOLL LIKE RECEPTOR 5 (TLR5) CASCADE			26	0.245044	0.944066	0.524017	0.746087	1	2399	tags=27%, list=19%, signal=33%
TRIF(TICAM1)-MEDIATED TLR4 SIGNALING			26	0.245044	0.94873	0.533613	0.747275	1	2399	tags=27%, list=19%, signal=33%
TOLL LIKE RECEPTOR 9 (TLR9) CASCADE			26	0.245044	0.932495	0.562264	0.747357	1	2399	tags=27%, list=19%, signal=33%
KERATINIZATION			20	0.261985	0.930878	0.544444	0.747525	1	2954	tags=35%, list=23%, signal=45%
TOLL LIKE RECEPTOR TLR6:TLR2 CASCADE			26	0.245044	0.946479	0.520737	0.748489	1	2399	tags=27%, list=19%, signal=33%
ION TRANSPORT BY P-TYPE ATPASES			30	0.244126	0.949485	0.530864	0.749516	1	1969	tags=30%, list=15%, signal=35%
TOLL LIKE RECEPTOR 3 (TLR3) CASCADE			26	0.245044	0.944115	0.553191	0.750185	1	2399	tags=27%, list=19%, signal=33%
TOLL LIKE RECEPTOR 7/8 (TLR7/8) CASCADE			26	0.245044	0.923832	0.574561	0.752759	1	2399	tags=27%, list=19%, signal=33%
SIGNALING BY PTK6			20	0.25708	0.920493	0.584615	0.753087	1	779	tags=20%, list=6%, signal=21%
SIGNALING BY NON-RECEPTOR TYROSINE KINASES			20	0.25708	0.918065	0.596491	0.755108	1	779	tags=20%, list=6%, signal=21%
TOLL LIKE RECEPTOR 4 (TLR4) CASCADE			26	0.245044	0.920782	0.587156	0.756312	1	2399	tags=27%, list=19%, signal=33%
ACTIVATION OF NMDA RECEPTORS AND POSTSYNAPTIC EVENTS			29	0.224636	0.912298	0.626794	0.757262	1	1046	tags=17%, list=8%, signal=19%
GLUCONEOGENESIS			24	0.240437	0.907334	0.571429	0.757276	1	1789	tags=25%, list=14%, signal=29%
STIMULI-SENSING CHANNELS			41	0.213618	0.913568	0.649485	0.758164	1	1659	tags=22%, list=13%, signal=25%
IRS-RELATED EVENTS TRIGGERED BY IGF1R			15	0.27387	0.910056	0.572993	0.758737	1	3465	tags=53%, list=27%, signal=73%
PEROXISOMAL PROTEIN IMPORT			40	0.21322	0.907389	0.621622	0.760937	1	1697	tags=20%, list=13%, signal=23%
FORMATION OF THE CORNIFIED ENVELOPE			20	0.261985	0.913884	0.59375	0.761225	1	2954	tags=35%, list=23%, signal=45%
PYRUVATE METABOLISM			20	0.253178	0.901984	0.619433	0.765228	1	553	tags=10%, list=4%, signal=10%
IRS-MEDIATED SIGNALLING			15	0.27387	0.896642	0.630435	0.773198	1	3465	tags=53%, list=27%, signal=73%
TRANS-GOLGI NETWORK VESICLE BUDDING			42	0.204059	0.893985	0.673684	0.775272	1	1306	tags=19%, list=10%, signal=21%
ENERGY DEPENDENT REGULATION OF MTOR BY LKB1-AMPK			17	0.257862	0.876282	0.63806	0.776156	1	2199	tags=41%, list=17%, signal=50%
VEGFA-VEGFR2 PATHWAY			62	0.18804	0.889312	0.648649	0.778262	1	2485	tags=29%, list=19%, signal=36%
VEGFR2 MEDIATED VASCULAR PERMEABILITY			27	0.222897	0.876884	0.69685	0.778728	1	2192	tags=30%, list=17%, signal=36%
SIGNALING BY VEGF			62	0.18804	0.883856	0.719745	0.778821	1	2485	tags=29%, list=19%, signal=36%
NEGATIVE REGULATION OF MAPK PATHWAY			20	0.25518	0.885231	0.637066	0.77958	1	2040	tags=25%, list=16%, signal=30%
MAP KINASE ACTIVATION			22	0.240297	0.881729	0.632812	0.779862	1	1385	tags=18%, list=11%, signal=20%
INTERLEUKIN-17 SIGNALING			22	0.240297	0.878047	0.680328	0.780004	1	1385	tags=18%, list=11%, signal=20%
GLUCOSE METABOLISM			41	0.21081	0.889968	0.601156	0.780609	1	1089	tags=20%, list=8%, signal=21%
METABOLISM OF FAT-SOLUBLE VITAMINS			26	0.23003	0.879197	0.635965	0.78169	1	951	tags=19%, list=7%, signal=21%
NOREPINEPHRINE NEUROTRANSMITTER RELEASE CYCLE			18	0.2573	0.885469	0.59387	0.782801	1	2471	tags=28%, list=19%, signal=34%
DOWNREGULATION OF SMAD2/3:SMAD4 TRANSCRIPTIONAL ACTIVITY			15	0.259453	0.854933	0.660517	0.808947	1	552	tags=13%, list=4%, signal=14%
PROTEIN-PROTEIN INTERACTIONS AT SYNAPSES			27	0.220899	0.855446	0.704545	0.811727	1	1296	tags=15%, list=10%, signal=16%
TOLL-LIKE RECEPTOR CASCADES			31	0.211655	0.85578	0.697248	0.814788	1	2559	tags=29%, list=20%, signal=36%
O-LINKED GLYCOSYLATION OF MUCINS			32	0.207608	0.846131	0.757709	0.815151	1	2581	tags=31%, list=20%, signal=39%
PROGRAMMED CELL DEATH			45	0.196559	0.846268	0.771084	0.818647	1	1786	tags=24%, list=14%, signal=28%
TOLL LIKE RECEPTOR 10 (TLR10) CASCADE			27	0.218024	0.847466	0.669604	0.819991	1	2399	tags=26%, list=19%, signal=32%
INSULIN RECEPTOR SIGNALLING CASCADE			17	0.240817	0.83884	0.655172	0.825643	1	3465	tags=53%, list=27%, signal=72%
DIGESTION OF DIETARY LIPID			23	0.225645	0.835961	0.742063	0.826822	1	3432	tags=39%, list=26%, signal=53%
RAS PROCESSING			26	0.216396	0.825121	0.726141	0.842602	1	845	tags=15%, list=7%, signal=16%
SEMAPHORIN INTERACTIONS			24	0.223843	0.816556	0.773913	0.853838	1	1246	tags=21%, list=10%, signal=23%
SYNTHESIS OF VERY LONG-CHAIN FATTY ACYL-COAS			24	0.213063	0.806425	0.785088	0.866789	1	1920	tags=25%, list=15%, signal=29%
N-GLYCAN TRIMMING IN THE ER AND CALNEXIN/CALRETICULIN CYCLE			16	0.244815	0.802416	0.747253	0.869597	1	1221	tags=19%, list=9%, signal=21%
NEGATIVE REGULATION OF FGFR2 SIGNALING			15	0.241448	0.787028	0.770318	0.889014	1	3465	tags=60%, list=27%, signal=82%
NEGATIVE REGULATION OF FGFR3 SIGNALING			16	0.231746	0.768188	0.767918	0.91287	1	3465	tags=56%, list=27%, signal=77%
ALPHA-LINOLENIC ACID (ALA) METABOLISM			20	0.211819	0.755486	0.816733	0.921185	1	10222	tags=100%, list=79%, signal=472%
TRANSMISSION ACROSS CHEMICAL SYNAPSES			130	0.142635	0.756324	0.958904	0.924181	1	2544	tags=22%, list=20%, signal=27%
ALPHA-LINOLENIC (OMEGA3) AND LINOLEIC (OMEGA6) ACID METABOLISM			20	0.211819	0.742948	0.82906	0.931719	1	10222	tags=100%, list=79%, signal=472%
NEUROTRANSMITTER RELEASE CYCLE			35	0.171901	0.717213	0.952381	0.947176	1	2544	tags=26%, list=20%, signal=32%
VITAMIN E			19	0.21138	0.725446	0.877953	0.947286	1	2065	tags=26%, list=16%, signal=31%
SYNTHESIS OF IP3 AND IP4 IN THE CYTOSOL			20	0.205484	0.7117	0.861314	0.948388	1	1942	tags=25%, list=15%, signal=29%
SIGNALING BY TGFB FAMILY MEMBERS			52	0.152062	0.719014	0.93038	0.949612	1	2695	tags=29%, list=21%, signal=36%
PRESYNAPTIC FUNCTION OF KAINATE RECEPTORS			18	0.202168	0.704848	0.878136	0.950413	1	189	tags=6%, list=1%, signal=6%
SIGNALING BY TGF-BETA RECEPTOR COMPLEX			48	0.158163	0.699421	0.954545	0.951164	1	552	tags=8%, list=4%, signal=9%
SIGNALING BY ERBB4			19	0.198589	0.692928	0.886076	0.952729	1	3465	tags=47%, list=27%, signal=65%
THE CITRIC ACID (TCA) CYCLE AND RESPIRATORY ELECTRON TRANSPORT			140	0.122778	0.676853	1	0.960981	1	1789	tags=14%, list=14%, signal=16%
O-LINKED GLYCOSYLATION			44	0.153996	0.660616	0.969072	0.963829	1	637	tags=9%, list=5%, signal=10%
DEGRADATION OF THE EXTRACELLULAR MATRIX			43	0.147949	0.663225	0.983146	0.966269	1	2271	tags=19%, list=18%, signal=22%
L1CAM INTERACTIONS			17	0.191128	0.633989	0.951673	0.974057	1	188	tags=6%, list=1%, signal=6%
GLYOXYLATE METABOLISM AND GLYCINE DEGRADATION			28	0.148727	0.582777	0.98374	0.984791	1	1351	tags=14%, list=10%, signal=16%
RHOV GTPASE CYCLE			24	0.159549	0.595839	0.951754	0.985088	1	3580	tags=46%, list=28%, signal=63%

## Sheet: Ranked Gene List
NAME	SCORE
CG16775	4.90369
CG17109	4.43014
CG18594	4.0676
CG3921	3.40536
CG15423	3.39332
CG15255	3.35076
CG18635	3.22337
CG18748	3.21853
CG18547	3.19257
CG2556	3.17609
CG14499	3.12553
CG43348	3.10853
CG6457	3.09506
CG32592	3.04782
CG2875	3.01588
CG14500	3.00637
CG3277	2.97484
CG31628	2.90829
CG14495	2.87805
CG8146	2.78256
CG1208	2.76659
CG6684	2.75985
CG9354	2.71654
CG33080	2.70093
CG18522	2.66077
CG34395	2.65514
CG3973	2.6011
CG3868	2.57992
CG15552	2.57333
CG12780	2.56016
CG13075	2.50904
CG5502	2.497
CG3979	2.48895
CG18304	2.45159
CG6673	2.44535
CG11770	2.42523
CG12896	2.40015
CG2681	2.39373
CG11318	2.38969
CG32335	2.37715
CG9568	2.36749
CG42551	2.3419
CG7727	2.33524
CG18747	2.33298
CG12847	2.32145
CG42281	2.31796
CG11686	2.31476
CG8337	2.28609
CG8524	2.26655
CG18493	2.26515
CG7834	2.2636
CG4111	2.25568
CG12120	2.2493
CR32864	2.23554
CG34421	2.23078
CG7007	2.23007
CG14031	2.2127
CG31441	2.2113
CG12837	2.20457
CG7992	2.19529
CG17574	2.1927
CG46146	2.19177
CG8434	2.15493
CG34180	2.15404
CG7864	2.14306
CG8624	2.12509
CG2930	2.12329
CG2062	2.11772
CG32369	2.11406
CR42652	2.1087
CG30010	2.10371
CG10178	2.10029
CG43349	2.09991
CG2160	2.09284
CG12262	2.08918
CR45517	2.08864
CG11299	2.08096
CG3705	2.07583
CG6018	2.07481
CG6277	2.07474
CG7529	2.07353
CG12405	2.07199
CG4620	2.05438
CG9894	2.04747
CG6521	2.04075
CG34198	2.03931
CG2903	2.02744
CG6206	2.01518
CG7865	2.01088
CG15422	2.01015
CG15096	2.00979
CG1233	2.00865
CG13002	2.00449
CG4241	1.99845
CG13766	1.99756
CG17855	1.99087
CG3299	1.98899
CG8206	1.98768
CG1168	1.98439
CG6811	1.98268
CR45134	1.98034
CG5506	1.9786
CG2679	1.97371
CG12075	1.96789
CG4257	1.95794
CG8063	1.95604
CG13102	1.95533
CG7874	1.94929
CG11658	1.9492
CG13311	1.94793
CG8567	1.94025
CG1697	1.93813
CG11009	1.92937
CG8497	1.92887
CG8947	1.9247
CG8468	1.9214
CG18766	1.91584
CG43122	1.91084
CG9510	1.9091
CG15154	1.90708
CG13482	1.90229
CG11961	1.90005
CG17570	1.89438
CG3734	1.88879
CG30371	1.88778
CR44998	1.88705
CG45019	1.88642
CG10824	1.8842
CG30372	1.88135
CG15773	1.87747
CG14712	1.87691
CG17167	1.87576
CG1213	1.87102
CG3662	1.86226
CG43078	1.86011
CG3001	1.85138
CG10943	1.84772
CG8694	1.84704
CG33127	1.84554
CG8814	1.8426
CG6503	1.84212
CG4953	1.83919
CG42788	1.83828
CG33108	1.83569
CG8224	1.83157
CG3751	1.83102
CG42230	1.8257
CG5550	1.82195
CG4027	1.8219
CG7970	1.82148
CG7595	1.82083
CR31539	1.81734
CG8834	1.81671
CG15879	1.8161
CG9947	1.81355
CG8808	1.80537
CG42670	1.80316
CG4752	1.801
CG5804	1.79703
CG12489	1.79559
CG3071	1.79153
CG13704	1.79117
CG14881	1.7877
CG3264	1.78722
CG44006	1.78516
CG3420	1.77527
CG8839	1.77018
CG13624	1.76785
CG2991	1.76357
CG17299	1.76191
CG32464	1.75943
CG34288	1.75889
CG34366	1.75338
CG43774	1.74993
CG43085	1.74431
CG7381	1.73608
CG8915	1.72893
CG11765	1.72742
CG43154	1.72689
CG10632	1.7201
CG1787	1.71919
CR42785	1.71666
CR32777	1.71333
CG4091	1.71056
CG8345	1.70633
CR43951	1.70629
CG8789	1.70381
CG8552	1.70079
CG2248	1.699
CG8261	1.69496
CG6141	1.69456
CG14933	1.69157
CG2078	1.69134
CG3585	1.6907
CG4590	1.68944
CG12170	1.68893
CG13321	1.68045
CR34624	1.67812
CG12974	1.67293
CG32813	1.67239
CG8907	1.66855
CG15902	1.65626
CG6376	1.64824
CG9003	1.64724
CG31779	1.64593
CG5883	1.64267
CG7228	1.63969
CG17875	1.63829
CG2924	1.63606
CG9601	1.63583
CG10086	1.63551
CG12178	1.63011
CG33546	1.62935
CG18069	1.62259
CG10116	1.62176
CG33533	1.62148
CG17162	1.62085
CG11614	1.61889
CG1799	1.61846
CG8651	1.6172
CG7122	1.61483
CG2031	1.61305
CG5992	1.61155
CG9097	1.6103
CG6041	1.60879
CG5717	1.60819
CG6981	1.60733
CG15152	1.60702
CG16749	1.60677
CG3413	1.60537
CG5023	1.60469
CG31421	1.60341
CG10562	1.59839
CG3180	1.59829
CG12173	1.59819
CG10603	1.59696
CG14993	1.59516
CG42825	1.59389
CG5249	1.59058
CG34426	1.59027
CG14998	1.58978
CG9663	1.58856
CG33048	1.58751
CG7977	1.58751
CG13506	1.58616
CG8110	1.58592
CG6179	1.58191
CG7054	1.58083
CG31039	1.57952
CG9474	1.57464
CG31720	1.57386
CG42397	1.5707
CG4654	1.56671
CG32054	1.5632
CG32211	1.56126
CR41602	1.55503
CG33514	1.5545
CG5937	1.54702
CG4262	1.5449
CG42365	1.54391
CG8961	1.53857
CG12301	1.53671
CG4858	1.53645
CG10967	1.53615
CG1838	1.53515
CG32687	1.53357
CG15739	1.53258
CG7525	1.52908
CG5658	1.52868
CG9063	1.5269
CG13279	1.52686
CG12092	1.52325
CG44014	1.52234
CG14245	1.52214
CG3161	1.5152
CG13051	1.51312
CG4839	1.51274
CG7949	1.51224
CG31217	1.51133
CG32717	1.50982
CG2221	1.50957
CR32011	1.5088
CG15127	1.5074
CG4908	1.5003
CG5004	1.49967
CG5011	1.4991
CG12863	1.49902
CG10222	1.49853
CG5548	1.49314
CG4070	1.4912
CG1983	1.48955
CG3910	1.48706
CG8683	1.48632
CG1265	1.48274
CG12220	1.48135
CG32107	1.47959
CG5654	1.47618
CG14902	1.47417
CG14938	1.47294
CG5361	1.46692
CG10462	1.46331
CG33301	1.46159
CG6904	1.46084
CG6170	1.46054
CG44250	1.45949
CG17028	1.45652
CG6746	1.45524
CG11838	1.45447
CG8888	1.45275
CG15504	1.45154
CG42724	1.4449
CG43165	1.44368
CG9673	1.4434
CG15088	1.44335
CG18135	1.44234
CG10863	1.44175
CG6814	1.4404
CR32957	1.43932
CG16997	1.43781
CG17245	1.4376
CG7029	1.43736
CG13316	1.43712
CG13384	1.43705
CG8884	1.43219
CG31811	1.43118
CG8929	1.42911
CG43051	1.42846
CG30463	1.4271
CG1715	1.42292
CG31721	1.42108
CG3411	1.42033
CG9084	1.42005
CG32672	1.41855
CG12340	1.4181
CG6633	1.41682
CG3455	1.4158
CG2714	1.41569
CG7378	1.41345
CG15829	1.41065
CG13650	1.40797
CR41257	1.40738
CG17385	1.40618
CG3987	1.40577
CG12946	1.40323
CG10650	1.40064
CG1021	1.399
CG5428	1.39858
CG6178	1.39607
CG12055	1.39404
CG30349	1.39221
CG5474	1.392
CG14655	1.39122
CG12223	1.39058
CG7777	1.38775
CG12855	1.38702
CG11924	1.38592
CG10229	1.38572
CG5541	1.38534
CG5473	1.38527
CG4322	1.38503
CG1998	1.38466
CG3035	1.38183
CG4561	1.38048
CG12385	1.38009
CG11426	1.37512
CG1347	1.37444
CG1982	1.37346
CG11979	1.37336
CG8465	1.37139
CG4734	1.37011
CG34403	1.36885
CG7099	1.36788
CG6186	1.36788
CG1228	1.36591
CG12386	1.36532
CG32699	1.36392
CG3136	1.36375
CG9394	1.36337
CR45215	1.36256
CG8289	1.36108
CG9496	1.36038
CG17633	1.36014
CG1698	1.35959
CG8483	1.35931
CG11139	1.35891
CG4670	1.35797
CG33532	1.35748
CG7187	1.35574
CG5336	1.3539
CG11208	1.35347
CG14694	1.35311
CG10226	1.35296
CG15649	1.35266
CG3050	1.35112
CG2984	1.35088
CG2103	1.35087
CG7470	1.34962
CG1449	1.34898
CG9397	1.34845
CG6417	1.34811
CG44193	1.34786
CG10023	1.34657
CG31901	1.34136
CG7610	1.33841
CG3090	1.33288
CR41609	1.33276
CG13295	1.33262
CG11163	1.33252
CG8228	1.33198
CG2060	1.33101
CG31157	1.32609
CG10083	1.32495
CG8009	1.32215
CG8679	1.32038
CR43650	1.32025
CG7210	1.31963
CG31991	1.31756
CG8677	1.31675
CG15817	1.31545
CG6172	1.31308
CG8286	1.30631
CG17829	1.30604
CG8893	1.30544
CG10916	1.30533
CG15126	1.30483
CG34194	1.30441
CG12560	1.30404
CG6042	1.30365
CG18188	1.30274
CG18317	1.30193
CG3312	1.29826
CG31688	1.2982
CG42334	1.29703
CG6283	1.29678
CG10078	1.2966
CG9438	1.29534
CG8079	1.29329
CG42335	1.29295
CG6549	1.29259
CG3376	1.29242
CG31288	1.29216
CR45856	1.28998
CG1232	1.28996
CG6045	1.2888
CR31400	1.28804
CG11466	1.28778
CG15094	1.28749
CG31705	1.28671
CG43398	1.28664
CR45530	1.28636
CG15747	1.28598
CG4120	1.28557
CG8948	1.28417
CG9675	1.28359
CG1560	1.28343
CG10155	1.28277
CG7542	1.28225
CG10278	1.28177
CG15673	1.28081
CG8251	1.2796
CG17323	1.27845
CG18549	1.27469
CG11537	1.2746
CG16947	1.27385
CG44251	1.27342
CG9088	1.27325
CG43249	1.27258
CG7171	1.27086
CG3780	1.27063
CG42632	1.26835
CG9856	1.26758
CG6169	1.26511
CG43690	1.26339
CG1768	1.26329
CG4653	1.26178
CG18812	1.26099
CG9057	1.26057
CG16727	1.25978
CG13252	1.25963
CG7055	1.25933
CG11395	1.25851
CG6103	1.2563
CG9494	1.25611
CG12388	1.25601
CG14971	1.2545
CG17565	1.25216
CG34360	1.24856
CG15117	1.2484
CG12846	1.24706
CG6834	1.247
CG4301	1.24507
CG17046	1.24386
CG6701	1.2436
CG17209	1.24306
CG3767	1.24276
CG6050	1.2416
CG3520	1.23984
CG12008	1.23978
CG3703	1.23828
CG13758	1.23746
CG9086	1.23711
CG5399	1.23701
CG17524	1.23668
CG6593	1.23635
CG10373	1.23632
CG11407	1.23567
CG7546	1.23561
CG33967	1.2352
CG30016	1.23442
CG6126	1.23355
CG34040	1.23212
CG13194	1.23131
CG2259	1.23099
CG12608	1.22934
CG15085	1.22867
CG3692	1.22853
CG14219	1.22833
CG34418	1.22824
CG32533	1.22599
CG9331	1.22508
CG6311	1.22395
CG5020	1.22255
CG5643	1.22202
CG42280	1.21715
CG8678	1.21651
CG17292	1.21648
CG8028	1.21561
CG1830	1.21499
CG10512	1.21493
CG3456	1.21479
CG31072	1.21394
CG18480	1.21268
CG6207	1.21126
CG4141	1.20933
CG18426	1.20888
CG11621	1.20814
CG43162	1.20773
CG5695	1.20761
CG5641	1.20682
CG8207	1.20643
CG42795	1.20629
CG16713	1.20592
CG8950	1.20532
CG34455	1.20439
CG1275	1.20401
CG32666	1.20278
CG10444	1.20272
CG2157	1.20133
CG16901	1.19928
CG5712	1.19903
CG7776	1.19865
CG30160	1.19736
CG2262	1.19681
CG9363	1.1962
CG8997	1.19583
CG2120	1.19533
CR32010	1.19433
CR30055	1.19404
CG9520	1.19281
CG34176	1.19008
CG31233	1.18982
CG17350	1.18367
CG8690	1.18353
CR45256	1.18295
CG10911	1.18154
CG17888	1.18055
CG8597	1.17882
CG32982	1.17711
CG5870	1.17672
CG8156	1.17616
CG12825	1.17528
CG1956	1.17467
CG7966	1.17434
CG8093	1.17369
CG30115	1.17148
CG17820	1.17134
CG1451	1.17125
CG17272	1.17125
CG4363	1.17089
CG43897	1.17065
CG17358	1.17036
CG10467	1.17016
CG16732	1.1699
CR43432	1.16885
CG31098	1.16847
CG18681	1.16821
CG32528	1.1677
CG33120	1.16757
CG31343	1.16722
CR41507	1.16695
CG10302	1.16669
CG43773	1.16546
CG9994	1.16497
CR44368	1.16428
CG5472	1.16408
CG8804	1.16325
CG10637	1.16283
CG17947	1.16119
CR32873	1.16094
CG8453	1.16088
CG12891	1.15938
CG10425	1.15938
CG33905	1.15891
CG15609	1.15767
CG13323	1.15767
CG11909	1.15657
CR45272	1.1565
CG43102	1.15612
CG3373	1.15557
CG31198	1.15546
CG17321	1.15476
CG1129	1.1531
CG11241	1.15303
CG4761	1.15115
CG3309	1.15037
CG12437	1.14996
CG30360	1.14932
CG32549	1.14881
CG31076	1.14818
CG3902	1.14723
CG8612	1.14703
CG9009	1.14696
CG34456	1.14656
CG8949	1.14308
CG18179	1.14292
CG17943	1.14292
CG2982	1.14163
CG11671	1.14115
CG3522	1.1408
CG13300	1.14077
CG2910	1.13962
CG5164	1.13948
CG8211	1.13881
CG8025	1.1386
CG18816	1.13832
CG11340	1.13811
CG7632	1.13769
CG8668	1.13673
CG30084	1.13582
CG10072	1.13505
CG14131	1.13463
CG2211	1.1336
CG5096	1.13333
CG13315	1.13314
CG17814	1.13208
CG4354	1.13104
CG14657	1.12918
CG7720	1.12885
CR42532	1.12844
CG10242	1.12794
CG14205	1.12722
CG34126	1.12705
CG12287	1.12683
CG2304	1.12622
CG1762	1.12618
CG17919	1.12582
CG9615	1.12577
CG42514	1.12535
CG6030	1.12479
CG9734	1.1244
CG3437	1.12432
CG15044	1.1242
CG7436	1.12399
CG33099	1.12247
CG8299	1.12151
CG18243	1.12119
CG1976	1.12115
CG8051	1.12057
CG11412	1.11933
CG3609	1.11909
CG6379	1.11785
CG7438	1.11748
CG11760	1.11734
CG3415	1.11559
CG1112	1.11494
CG3059	1.11457
CG43368	1.11453
CR43952	1.11388
CG1927	1.11334
CG11012	1.113
CG14542	1.11188
CG6291	1.11183
CG8646	1.11179
CG6543	1.11175
CG34394	1.11165
CG31148	1.11152
CG31005	1.10961
CG6871	1.10933
CG2720	1.10924
CG5150	1.10837
CG30502	1.10779
CG5803	1.10736
CG42463	1.10706
CG7600	1.10573
CG14235	1.10539
CG11148	1.10504
CG4786	1.10486
CG4577	1.10454
CG9353	1.10432
CG6842	1.10394
CG7037	1.10308
CR44047	1.10277
CG16704	1.10093
CG14734	1.09973
CG9366	1.09876
CG6776	1.09776
CG10874	1.0972
CG13363	1.09663
CG10877	1.09586
CG5744	1.09576
CR44375	1.09553
CG1106	1.09428
CG5262	1.09405
CG1246	1.09368
CG5167	1.09367
CG34449	1.09366
CG17876	1.09259
CG8696	1.09225
CG1447	1.0916
CG7734	1.0914
CG31380	1.09075
CR44310	1.08985
CG9095	1.0897
CG5621	1.08934
CG6337	1.08908
CG5445	1.08875
CG18446	1.08646
CG30046	1.08605
CG11796	1.08489
CG17369	1.08364
CG8846	1.08336
CG7084	1.08313
CG32556	1.08292
CG12766	1.08241
CG5694	1.08239
CG31676	1.0814
CG9739	1.08134
CG9509	1.08015
CG5501	1.07939
CG12071	1.07811
CG18563	1.07774
CG17681	1.07767
CG10363	1.07748
CG1987	1.0774
CG42601	1.07676
CG7631	1.0757
CG13047	1.07411
CG7154	1.07386
CR33925	1.07342
CG3166	1.07272
CG14141	1.07221
CG14696	1.07033
CG16827	1.06927
CG32264	1.06895
CG15863	1.06785
CG6939	1.06779
CG13201	1.06775
CG18617	1.06642
CG3238	1.06518
CG10719	1.06516
CG6295	1.06494
CG12374	1.0645
CG10241	1.06423
CG11138	1.06359
CG8952	1.06282
CG33151	1.06253
CG31259	1.06224
CG18744	1.06158
CG5123	1.06112
CG9132	1.06104
CG10559	1.06085
CG43369	1.06083
CG5485	1.06027
CG10002	1.06026
CG15814	1.06024
CG1800	1.05838
CG1140	1.05824
CG6484	1.05693
CG10944	1.05602
CG5821	1.056
CG16996	1.05563
CG8865	1.05464
CG7109	1.05454
CG7212	1.05419
CG9634	1.05405
CG2108	1.05347
CG1623	1.05317
CG4288	1.05286
CG9747	1.05118
CG33346	1.05084
CG14476	1.05072
CG31034	1.05033
CG8695	1.04978
CG5014	1.04965
CG31449	1.04964
CG42343	1.04904
CG4625	1.04846
CG2938	1.0483
CG32053	1.04765
CG13419	1.04754
CG5830	1.04626
CG45051	1.0458
CG9874	1.04466
CR40741	1.04351
CG31937	1.0434
CG44012	1.04256
CG4051	1.04157
CG6298	1.04146
CG9293	1.04132
CG8397	1.04078
CG12877	1.04077
CG1371	1.04062
CG15347	1.03688
CG5724	1.03664
CG44159	1.03613
CG7698	1.03594
CG8116	1.0355
CG13325	1.03496
CG30047	1.03496
CG1975	1.0349
CG8611	1.0348
CG1528	1.03405
CG15095	1.03181
CG43394	1.03158
CG17592	1.03102
CG33966	1.0294
CR31292	1.02878
CG6175	1.02852
CG45078	1.02662
CG6742	1.02618
CG16995	1.02594
CG10365	1.02588
CG31362	1.02574
CG1520	1.02488
CG2227	1.02388
CR33628	1.02291
CG12238	1.02194
CG43286	1.02135
CG5157	1.02107
CG9246	1.0208
CG5381	1.02023
CG30489	1.01997
CG3595	1.01965
CG13492	1.01806
CG5521	1.01733
CG5505	1.01579
CG14857	1.01574
CG3285	1.01539
CG8867	1.01437
CG6767	1.01336
CG32040	1.01271
CG3008	1.0123
CG7224	1.01208
CG17544	1.01166
CR44718	1.01107
CG3604	1.01018
CG14228	1.00986
CG33193	1.00937
CG1454	1.0086
CG9244	1.00822
CG32597	1.00792
CG40305	1.00787
CG42639	1.00772
CG32647	1.00711
CG10806	1.00571
CG32808	1.00476
CR46145	1.00447
CG10961	1.00405
CG5107	1.00404
CG12341	1.00311
CG4772	1.00284
CG12910	1.00169
CG11153	1.00135
CG5802	1.00047
CG6757	1.00045
CG7162	0.999738
CG11101	0.998989
CR41509	0.998493
CG12286	0.998188
CG8687	0.997121
CR44851	0.996846
CG42676	0.995674
CR43730	0.995367
CG4107	0.994121
CG12920	0.992742
CG32241	0.992694
CG12233	0.991232
CG8693	0.990398
CG7070	0.99024
CG18730	0.99003
CG13095	0.989282
CG1743	0.988025
CG7997	0.985871
CG32810	0.985465
CG17806	0.984699
CG6084	0.98416
CG10539	0.983884
CG15046	0.983398
CG8254	0.982829
CG5196	0.982437
CG30286	0.981887
CG31223	0.98158
CR45793	0.980362
CG9964	0.979854
CG18585	0.979133
CG3907	0.978899
CG42249	0.97829
CG34445	0.976342
CG12212	0.975497
CG30181	0.975237
CG14741	0.975038
CG3168	0.974663
CG11988	0.972843
CG11456	0.972377
CG14120	0.972333
CG14728	0.971746
CG2272	0.971673
CG1057	0.97156
CG2663	0.971456
CG5915	0.970798
CG32701	0.970669
CG9826	0.970144
CG5812	0.968108
CG11089	0.967484
CG34291	0.966845
CG31728	0.966674
CR44021	0.965915
CR44566	0.965144
CG42253	0.96487
CG5190	0.964455
CG1740	0.964424
CG15043	0.963641
CG32594	0.962688
CG2788	0.962168
CG12176	0.962083
CG32444	0.961647
CG14032	0.960552
CG5642	0.960539
CG18362	0.960256
CG9450	0.959936
CG8013	0.959539
CG17691	0.959429
CG12254	0.958962
CG12824	0.958894
CG8573	0.958457
CG13982	0.957353
CG42347	0.956464
CG9691	0.955643
CG7968	0.95491
CG5765	0.954746
CG4532	0.954499
CG6783	0.953743
CG4993	0.953644
CG42684	0.952735
CR44672	0.951472
CG42807	0.950558
CG9155	0.95052
CG33133	0.950404
CG3992	0.95035
CG43444	0.94818
CG7832	0.947663
CG43055	0.947462
CG11378	0.947069
CG11375	0.946901
CG7083	0.946024
CG42329	0.945807
CG30394	0.945362
CG9547	0.945301
CG33258	0.94512
CG9522	0.944479
CG6644	0.944252
CG5828	0.94406
CG13575	0.943429
CG16700	0.94342
CG9113	0.942963
CG9882	0.942519
CG11579	0.942091
CG31020	0.94203
CG42641	0.941736
CG3425	0.941664
CG7978	0.939483
CG10659	0.93948
CG11654	0.938506
CR43727	0.938429
CG31087	0.938403
CG7371	0.938274
CG11652	0.937665
CG2621	0.93732
CG9952	0.937077
CG7609	0.936898
CG44015	0.936885
CG12263	0.936507
CG4486	0.935469
CG32638	0.935114
CG6014	0.934999
CG18273	0.93355
CR45054	0.93319
CG3242	0.933181
CG18578	0.933052
CG5097	0.932361
CG5618	0.931977
CG11937	0.931807
CG42255	0.931573
CG45050	0.931572
CG33192	0.93079
CG6705	0.930773
CG5370	0.930382
CR45467	0.929179
CG9776	0.929163
CG16986	0.929118
CG42462	0.928721
CG7724	0.928459
CG14879	0.927816
CG7870	0.927538
CG9280	0.927247
CG13731	0.926865
CG3301	0.926589
CG7121	0.924822
CG4364	0.924758
CG6957	0.924259
CG13366	0.924107
CG3739	0.923931
CG15626	0.923737
CG17803	0.921577
CG7395	0.921515
CG5912	0.921471
CG1303	0.921046
CG9981	0.920256
CG11901	0.919813
CG31359	0.919635
CG34376	0.919593
CG2493	0.919532
CG5921	0.919498
CG32576	0.919289
CG3002	0.918849
CG8661	0.914578
CG13364	0.914501
CG13947	0.913375
CG42674	0.912079
CG2286	0.911865
CG12389	0.911829
CG9765	0.911399
CG14877	0.910679
CG10913	0.910432
CG8933	0.910325
CG18745	0.910235
CG4379	0.910089
CG8231	0.910031
CG7888	0.909104
CG9195	0.909027
CG17332	0.909022
CG1139	0.908502
CG14160	0.907611
CG7152	0.907392
CG6467	0.90684
CG13428	0.906356
CR13656	0.905774
CG3400	0.905521
CG34026	0.904749
CG15784	0.90416
CG10209	0.903915
CG18559	0.903798
CR44512	0.902887
CG31267	0.902272
CG8594	0.90037
CG9380	0.900339
CG12963	0.900172
CG11030	0.899992
CG5767	0.899986
CG8711	0.89915
CG4057	0.898419
CG34417	0.897645
CG14292	0.89752
CG1946	0.897049
CG3819	0.897008
CG17836	0.89686
CG17568	0.896854
CG4377	0.896085
CG2977	0.894764
CG2674	0.894319
CG8332	0.894135
CG12076	0.893877
CG9743	0.893444
CG2647	0.893002
CG15106	0.892942
CG18258	0.892927
CG32473	0.892529
CG11034	0.892009
CG30473	0.891896
CG6782	0.891886
CG43770	0.891855
CG32023	0.891586
CG5033	0.891286
CG7953	0.890234
CG10805	0.890195
CG33135	0.888781
CG2342	0.888291
CR46258	0.888194
CG14919	0.887463
CG9555	0.887258
CG10080	0.887021
CG31808	0.886753
CG14431	0.88637
CG42555	0.886012
CG43772	0.885172
CG14837	0.883904
CG4086	0.883899
CG4475	0.883039
CG32633	0.882112
CG13778	0.882057
CG34424	0.88193
CG32146	0.881634
CG5871	0.881577
CG8641	0.881032
CG6770	0.880905
CG3845	0.879144
CG6874	0.879107
CG10997	0.87783
CG33087	0.877669
CG2807	0.876744
CG7034	0.875936
CG4602	0.875257
CG43251	0.874539
CG15263	0.874409
CG16916	0.874406
CG11607	0.874186
CG14001	0.874028
CG4053	0.873914
CG8249	0.873743
CG31092	0.87282
CG42872	0.872163
CG31373	0.871903
CG3776	0.870633
CG13231	0.870602
CG5793	0.869235
CG4215	0.86891
CG5289	0.867968
CG6234	0.867763
CG1361	0.867763
CG6734	0.867181
CG4562	0.866079
CG7408	0.865938
CG17896	0.865794
CG18445	0.864887
CG7000	0.864159
CG11261	0.863397
CG12832	0.862895
CG11669	0.862624
CG33495	0.862329
CG8649	0.862217
CG17664	0.861927
CG6383	0.860797
CG11337	0.860758
CG4421	0.860073
CG2803	0.859138
CG11154	0.858999
CG5671	0.858818
CG17533	0.858428
CG4851	0.858377
CG3665	0.858146
CG11759	0.857552
CG32177	0.857345
CG15408	0.857311
CG33290	0.856543
CG15371	0.854968
CG12970	0.854827
CG3743	0.854322
CG15661	0.853948
CG6432	0.853893
CG4747	0.853879
CG3774	0.853765
CG11176	0.852985
CG6395	0.852404
CG4067	0.852051
CG17100	0.851598
CG14786	0.849205
CG4059	0.84878
CG32029	0.848584
CG17475	0.848511
CG1578	0.848452
CG6340	0.848128
CR43753	0.847958
CR45859	0.847818
CG9977	0.846956
CG3707	0.846865
CG8279	0.846796
CG1839	0.846392
CG31004	0.8457
CG42283	0.845483
CG11325	0.8436
CR45994	0.842088
CR45855	0.841843
CG14224	0.841697
CG5110	0.838906
CG15818	0.838603
CG3523	0.838206
CG43101	0.838021
CR43912	0.837476
CG42342	0.837142
CG6536	0.836757
CG14762	0.836251
CG9885	0.836023
CG10283	0.835274
CG34232	0.835165
CG31300	0.835091
CG30361	0.834923
CG5577	0.834627
CG10910	0.833891
CR45999	0.833324
CG5874	0.833307
CG7450	0.832476
CG11546	0.832138
CG4063	0.831808
CG3131	0.831552
CG3578	0.831271
CG6287	0.831216
CG7590	0.831108
CG4426	0.830952
CG1212	0.830837
CG9717	0.830481
CG12789	0.830218
CG8209	0.829566
CG18214	0.82917
CG3759	0.829154
CR45827	0.82892
CG42638	0.828694
CG5670	0.828422
CG5887	0.82812
CG31472	0.828109
CG6976	0.828079
CG18211	0.827815
CG6830	0.82756
CG30025	0.827303
CG31012	0.826421
CG12763	0.825991
CG7735	0.825942
CG44838	0.82562
CG13969	0.824224
CG11352	0.823786
CG3711	0.823636
CG10016	0.823537
CG3361	0.823013
CG30028	0.822939
CR44116	0.822753
CG5517	0.822503
CG34341	0.8214
CG11081	0.821082
CG6910	0.819774
CR33963	0.819622
CG10119	0.819568
CG14073	0.819086
CG33265	0.818894
CG6264	0.818354
CG1900	0.817746
CG33542	0.817212
CG4928	0.816858
CG8643	0.816637
CG8280	0.815779
CG8034	0.815575
CG15113	0.815549
CG10103	0.815468
CG4314	0.813965
CG43065	0.81362
CG2144	0.813289
CG5427	0.813153
CG17436	0.813134
CG6483	0.812711
CG30359	0.812524
CG31104	0.812443
CG12848	0.81201
CG12505	0.811877
CR45274	0.811759
CG5001	0.811176
CG8965	0.810923
CG11949	0.81084
CG2849	0.810425
CG3344	0.810058
CR10102	0.810038
CR44391	0.809461
CG9092	0.809331
CR44918	0.808162
CG43745	0.807846
CG7255	0.807491
CG40494	0.806847
CG2699	0.806195
CG13101	0.805733
CG14948	0.805717
CG1771	0.805501
CG8323	0.804613
CG9552	0.804334
CG11912	0.804179
CG12350	0.803653
CG14021	0.802728
CG7780	0.802665
CG1227	0.80262
CG31094	0.802385
CG32593	0.80217
CG12153	0.802095
CG1092	0.801412
CG17489	0.801238
CG7540	0.801184
CG44008	0.799815
CG7392	0.799277
CG7584	0.799273
CG6899	0.799113
CG9985	0.799097
CG17248	0.799029
CG7061	0.798895
CG6906	0.798865
CG3461	0.798535
CG30042	0.798082
CG18746	0.79712
CG18497	0.797083
CG34043	0.796713
CG14356	0.796605
CG18444	0.796426
CG4542	0.796416
CG8581	0.796011
CG5650	0.795397
CG15365	0.795338
CG30043	0.795193
CG6498	0.795135
CG18778	0.795086
CR18166	0.794669
CG11149	0.794031
CG7912	0.793635
CG4025	0.793442
CG1412	0.792694
CG31321	0.792144
CG1490	0.791545
CG9753	0.790182
CG7665	0.790013
CG9746	0.789649
CG45076	0.789401
CG45017	0.78905
CG9565	0.788933
CG2677	0.788913
CG12351	0.788339
CG30031	0.788264
CG5169	0.788083
CG4768	0.787963
CG8534	0.787951
CG11137	0.787835
CG42489	0.787673
CG33296	0.786331
CG13207	0.786073
CG4781	0.785045
CG7252	0.784789
CR43493	0.784224
CG5377	0.784104
CG12112	0.783732
CG11661	0.783061
CG11798	0.78261
CG9091	0.782504
CG5760	0.781503
CG1471	0.780697
CG8400	0.780498
CG9451	0.780353
CG31405	0.780347
CG8925	0.780178
CG13324	0.780054
CG4006	0.779681
CG14440	0.779456
CR9111	0.779401
CG16772	0.778728
CG42698	0.777597
CG13081	0.777217
CG12132	0.776563
CG6803	0.776157
CG40228	0.776149
CG4178	0.775099
CG34246	0.774251
CG4758	0.773116
CG1943	0.77277
CG3132	0.772252
CG4537	0.771396
CG43729	0.771385
CG10912	0.770881
CG10001	0.770625
CG18802	0.770522
CG6859	0.770001
CG43111	0.769951
CG17348	0.768931
CG13603	0.768738
CG3198	0.768366
CG3086	0.767743
CG3977	0.767594
CG7655	0.767412
CG4877	0.76736
CG1135	0.767317
CG14075	0.766837
CG11594	0.765458
CG11307	0.765357
CG33493	0.765157
CG34330	0.764956
CG7409	0.764539
CG3380	0.764267
CG7863	0.763099
CG6321	0.762948
CG7179	0.762523
CG5358	0.762409
CG31692	0.762367
CG34034	0.762283
CG7176	0.761974
CR44645	0.76104
CG10277	0.760715
CG14895	0.760551
CG15093	0.760281
CG6409	0.759952
CG5166	0.759627
CG32115	0.759382
CG8628	0.759218
CR44185	0.758594
CG42333	0.757861
CG42739	0.757491
CG5704	0.757334
CG15589	0.75728
CG15102	0.756874
CG42671	0.75662
CG3638	0.756106
CG9801	0.754932
CG43657	0.754925
CG34325	0.754888
CG6889	0.754352
CR31379	0.754286
CG1363	0.754056
CG14195	0.754017
CG10543	0.75318
CG2238	0.753093
CG5582	0.753044
CG31265	0.752422
CG11821	0.751876
CG4374	0.751572
CG33116	0.750468
CR45873	0.750116
CG2397	0.750059
CG3699	0.748819
CG9360	0.748392
CG34148	0.748376
CG1970	0.748139
CG11516	0.747989
CG42663	0.747371
CR30121	0.747064
CG15203	0.74684
CG8342	0.746716
CG4548	0.746615
CG34329	0.746586
CG9486	0.745885
CG5273	0.745779
CG4181	0.745779
CG15865	0.745038
CG6660	0.744768
CG31388	0.743145
CG32018	0.742967
CG12082	0.742841
CG9042	0.742703
CG1089	0.742589
CG5682	0.742499
CG7850	0.74246
CG18375	0.742359
CG10592	0.742236
CG32695	0.741912
CG1747	0.741533
CG18389	0.741482
CG33181	0.74139
CG7479	0.741295
CR45232	0.740034
CG12717	0.739904
CG6489	0.73982
CG5532	0.739724
CG7359	0.739001
CG32251	0.73878
CG11793	0.73864
CG5996	0.737929
CG4559	0.737928
CG1179	0.737437
CG9493	0.73738
CG2179	0.737165
CG31478	0.736913
CG9695	0.736046
CR31511	0.735947
CG11280	0.735874
CG10170	0.735833
CG43737	0.735812
CG14778	0.735794
CG7399	0.735431
CG6856	0.734772
CR33921	0.734652
CG33126	0.733623
CG8545	0.733465
CG13842	0.732327
CR45018	0.731954
CG9444	0.731205
CG6074	0.730699
CG17752	0.73067
CG10641	0.730488
CG8389	0.730445
CG9715	0.729217
CG43427	0.729164
CG9193	0.729091
CG4609	0.729063
CG33282	0.729016
CG4607	0.727738
CG4444	0.727543
CG9672	0.727477
CG8791	0.727298
CG32284	0.726784
CG11033	0.726671
CG14523	0.72658
CG34166	0.726524
CG7390	0.726205
CG11737	0.726147
CG9665	0.726033
CG17610	0.725885
CG1935	0.725538
CG9709	0.725238
CG31102	0.725096
CG5751	0.724184
CG4619	0.723265
CR46027	0.723124
CG5850	0.72254
CG11255	0.722487
CG2254	0.722314
CG17108	0.722192
CG8003	0.721527
CG32676	0.72091
CG15811	0.720705
CG10624	0.719816
CG6570	0.719695
CG17168	0.719471
CG8312	0.719099
CG33510	0.718901
CG3994	0.718089
CG10210	0.717118
CG7123	0.716908
CG31041	0.71616
CG13905	0.715999
CG8946	0.714753
CG17697	0.714537
CG44328	0.714451
CG4930	0.714374
CG2701	0.714292
CG1804	0.713976
CG18212	0.713674
CR43256	0.713409
CG4974	0.71335
CG42485	0.713246
CG33976	0.71303
CG13559	0.71255
CG4943	0.712294
CG17242	0.711142
CG13604	0.710947
CG4004	0.710893
CG7611	0.710744
CG8773	0.710065
CG4972	0.709866
CG8616	0.709411
CG34284	0.70917
CG31632	0.709129
CG14489	0.709014
CR45854	0.708596
CG5278	0.708323
CG5162	0.70802
CG8194	0.707754
CG7420	0.707754
CG5583	0.707658
CG42656	0.707152
CR45853	0.706982
CG10849	0.706559
CG6214	0.706227
CG13116	0.706207
CG11990	0.705508
CG17078	0.705433
CR45480	0.703866
CG12051	0.703828
CG10287	0.703729
CR45047	0.703677
CG2478	0.703231
CG9886	0.703171
CG17921	0.702592
CG1981	0.702303
CG1869	0.702293
CG2444	0.701954
CG9118	0.701934
CG8793	0.701528
CG12424	0.7015
CG12021	0.701372
CG5748	0.699425
CG4019	0.698915
CG34412	0.698833
CG13565	0.698792
CG17527	0.698753
CR44850	0.69801
CG34392	0.697864
CG4651	0.697155
CG11975	0.696796
CG4463	0.696259
CG16890	0.696245
CG6764	0.696027
CG10406	0.695879
CG14527	0.695534
CG34112	0.694789
CG18402	0.694696
CG16708	0.694334
CG6201	0.694024
CG33962	0.693959
CR44555	0.693778
CR45804	0.693697
CG7459	0.693621
CG6977	0.693373
CG18000	0.693327
CG1527	0.693198
CG3847	0.691555
CG8098	0.689861
CG10059	0.689857
CG4898	0.689612
CG17190	0.688811
CG33143	0.688676
CG12261	0.688366
CG9238	0.688325
CG8776	0.688088
CG13873	0.688009
CG17975	0.687995
CG3722	0.687966
CG13977	0.68767
CG11878	0.687457
CG4694	0.687075
CG31999	0.687026
CG34381	0.686993
CG10173	0.686772
CG13388	0.686456
CG13309	0.686424
CG5920	0.686174
CG2718	0.685032
CG2727	0.684746
CG4551	0.684662
CG31183	0.684535
CG9699	0.68433
CG34236	0.684197
CG10830	0.684104
CG9025	0.683487
CG5081	0.683481
CG17453	0.682856
CG9503	0.682493
CG33875	0.682433
CG7582	0.682216
CG33130	0.68193
CG12918	0.680908
CG10084	0.680455
CG7635	0.67975
CG14903	0.679666
CG7254	0.679303
CG10960	0.679168
CG16771	0.67895
CG7532	0.678835
CG1710	0.678395
CG44404	0.678375
CG42478	0.678305
CG4658	0.678068
CG8743	0.67794
CG15855	0.677455
CG6194	0.677421
CG34005	0.677291
CG10601	0.677037
CG15211	0.677018
CG9650	0.676868
CR43459	0.676818
CG8369	0.676766
CG6933	0.6762
CG8998	0.676159
CG1429	0.676035
CG7261	0.675506
CG4630	0.675395
CG14457	0.674422
CG7149	0.674014
CG42782	0.673361
CG34136	0.673104
CG9884	0.672942
CG33979	0.672145
CR43270	0.67207
CG1600	0.671589
CG31445	0.671569
CG10827	0.671555
CG5770	0.67138
CG17192	0.671365
CG13154	0.670879
CG9181	0.670793
CG42388	0.670658
CG32197	0.670472
CG15431	0.670145
CG2926	0.669539
CG5028	0.669085
CR41508	0.668664
CG10579	0.668089
CR44888	0.667483
CG30011	0.667428
CG11317	0.667352
CG10399	0.667003
CG14118	0.666651
CG4022	0.666589
CG31729	0.666273
CG18030	0.666169
CG4036	0.665766
CG32721	0.665714
CG7627	0.665593
CG32529	0.664875
CG11159	0.664775
CG16985	0.664562
CG12006	0.664415
CG1464	0.664091
CG34340	0.663875
CG7607	0.66352
CG31122	0.663158
CG2087	0.663127
CG13685	0.663072
CG9473	0.663043
CG14455	0.66291
CG45105	0.662253
CG1912	0.662022
CG18180	0.661792
CG9659	0.661773
CG42616	0.661479
CG8714	0.661378
CG10621	0.661311
CG11129	0.661179
CG30445	0.661111
CG31634	0.661079
CG33331	0.660585
CG33082	0.66055
CG17657	0.660354
CR45217	0.660331
CG6580	0.660297
CG32133	0.660038
CG3625	0.659847
CG9538	0.65965
CG5304	0.659544
CG8740	0.659457
CG8660	0.65871
CG4933	0.658399
CR44321	0.658044
CG3513	0.657512
CG34414	0.657282
CG6791	0.6566
CG10477	0.656266
CG17637	0.656232
CG43226	0.655895
CG6236	0.655673
CG33177	0.655161
CG6686	0.65501
CR45683	0.654632
CG2974	0.654608
CG7820	0.654583
CG6794	0.654314
CG7322	0.654207
CG1850	0.654137
CG5674	0.653611
CG3014	0.6536
CG18064	0.653577
CG12404	0.652953
CG3978	0.652836
CG31289	0.652637
CG31301	0.652011
CG10021	0.65156
CG32096	0.651141
CG4147	0.650849
CG14204	0.650575
CG16786	0.650341
CR46139	0.650103
CG14823	0.649905
CG4239	0.649651
CG33889	0.649443
CG8205	0.648842
CG5889	0.648779
CG8129	0.648639
CG15738	0.648634
CG8322	0.648335
CG2841	0.647513
CG43074	0.647328
CG10274	0.647171
CG15828	0.647103
CG7759	0.646962
CG7728	0.646862
CG13270	0.646387
CG17807	0.646246
CG3941	0.645949
CG42296	0.645223
CG5799	0.645158
CG11183	0.644716
CG14680	0.64421
CG7998	0.643844
CG3572	0.643789
CG12703	0.643615
CG12576	0.643425
CG11987	0.643192
CR43496	0.642444
CG30277	0.64213
CG10472	0.642
CG15077	0.641366
CG30062	0.641286
CG33526	0.640693
CG13761	0.640635
CG9466	0.640202
CG8859	0.6399
CG5966	0.63954
CG9285	0.639259
CG15261	0.639191
CG3356	0.63913
CG1763	0.638829
CG8036	0.638633
CG8869	0.638317
CG9291	0.638162
CG11076	0.637267
CR43958	0.637052
CG10475	0.636872
CG5834	0.636852
CG10759	0.636283
CG6330	0.636152
CG3032	0.635953
CG31266	0.635449
CG9434	0.635402
CG4779	0.635397
CG6967	0.635217
CG7464	0.635214
CG15406	0.635209
CG13521	0.635095
CG8367	0.634639
CG2678	0.634426
CG32031	0.634155
CG42673	0.63411
CG8944	0.633159
CG2229	0.633152
CR44493	0.633129
CG7571	0.632868
CG3028	0.632702
CG9391	0.632564
CG7717	0.632151
CG31431	0.632038
CG14606	0.631916
CG18281	0.631831
CG45218	0.631824
CG1100	0.631366
CG15505	0.631135
CG33877	0.63088
CG33883	0.63088
CG18268	0.630642
CG10555	0.630572
CG33507	0.630228
CR45863	0.629563
CG14483	0.62937
CG34120	0.629243
CG5932	0.629019
CG32296	0.628155
CG1785	0.627719
CG8269	0.627135
CG17907	0.6268
CG7989	0.626545
CG31792	0.625577
CG34214	0.624376
CG32191	0.624355
CG7754	0.624335
CG43920	0.624298
CG11898	0.62391
CG9368	0.62383
CG32159	0.623825
CG2987	0.623274
CG11968	0.622815
CG12252	0.622799
CG10777	0.62267
CG4123	0.62208
CG30000	0.621148
CG6299	0.620875
CG3851	0.620598
CG16910	0.620284
CG14200	0.620219
CG16959	0.620149
CG6388	0.620081
CG10431	0.619959
CR44382	0.619882
CG10033	0.6193
CG16963	0.619087
CG42783	0.618643
CG11265	0.617945
CG6364	0.617712
CG8270	0.617704
CG2665	0.617326
CG10952	0.616898
CG5335	0.616893
CR43361	0.616385
CG42608	0.615878
CR45208	0.615443
CG4783	0.614906
CG18095	0.614846
CG5872	0.614294
CG6605	0.614037
CG6847	0.613425
CG2184	0.613277
CG9056	0.613235
CG4705	0.612611
CG17571	0.612589
CG3407	0.612467
CG11880	0.612445
CG12232	0.612409
CG7567	0.611937
CG8739	0.611877
CG4950	0.611862
CG32555	0.611666
CG8587	0.611505
CG10079	0.61133
CG12387	0.611115
CG9896	0.611088
CG8815	0.610977
CG11619	0.61071
CG7936	0.610286
CG5429	0.608708
CG4803	0.608427
CG8195	0.608385
CG8871	0.608377
CG32694	0.607409
CG17352	0.607217
CG5402	0.606723
CG1444	0.606535
CG34422	0.606523
CG5640	0.606452
CR33662	0.605915
CG4258	0.605667
CG32775	0.605651
CG34045	0.605594
CG7142	0.60542
CG3861	0.604886
CG11504	0.604194
CG3800	0.604038
CG12127	0.603777
CG6073	0.603656
CG43120	0.603602
CG6044	0.603526
CR45860	0.603048
CG5659	0.602625
CG9540	0.60254
CG10062	0.602491
CG31549	0.602009
CG30069	0.6019
CG33897	0.601785
CG3573	0.600921
CG10387	0.60035
CG14222	0.599634
CG10300	0.599569
CG8562	0.599448
CG14186	0.59928
CG17061	0.598674
CG3613	0.598595
CG3915	0.598589
CG6779	0.598574
CG7626	0.59831
CG32491	0.598147
CG30424	0.598058
CG6700	0.598041
CG42336	0.597988
CG1553	0.597308
CG6663	0.597016
CG32498	0.596379
CR43635	0.596186
CG5925	0.595484
CG14059	0.594512
CG10988	0.594092
CG11029	0.593358
CG17293	0.593219
CG8715	0.593107
CG2201	0.592905
CG12971	0.592334
CG3725	0.591656
CG16758	0.591594
CG32600	0.590026
CG6891	0.589932
CG1954	0.589566
CG3044	0.58941
CG30101	0.589068
CG31446	0.588836
CG11970	0.58801
CG13922	0.587899
CG3637	0.587717
CG11902	0.587356
CG10297	0.587122
CG4394	0.58691
CG13784	0.586858
CG14290	0.586681
CG11266	0.586005
CG7004	0.585121
CG1389	0.584813
CG11888	0.584711
CG10505	0.583118
CG4853	0.583096
CG33304	0.582793
CG30026	0.582791
CG10571	0.582469
CG3762	0.58235
CG5288	0.582056
CG6023	0.582056
CG4699	0.58185
CG5625	0.581783
[truncated: 10,966 more rows]
