# Supplementary material for: Drosophila immune priming to Enterococcus faecalis relies on immune tolerance rather than resistance
Source: PLoS Pathog. 2023 Aug 11;19(8):e1011567. doi: 10.1371/journal.ppat.1011567 (PMC10446173; doi:10.1371/journal.ppat.1011567)
Supplement: S6 Table — Clustering and terms are shown in Fig 4C. This represents the tabular output directly from the GSEA software v. 4.2.3 (Subramanian 2005). (XLSX) [file ppat.1011567.s014.xlsx]

## Sheet: GSEA Hemo Efae-Primed vs Mock
Hemo Efae-Primed	CODE	CLUSTER	SIZE	Enrichment Score (ES)	Nromalized Enrichment Score (NES)	Nominal p-val	False Discovery Rate (FDR) q-val	FWER p-val	RANK AT MAX	LEADING EDGE
SIGNALING BY INSULIN RECEPTOR	R-DME-74752	1	37	0.461747	1.69953	0.00335008	0.0499291	0.88	3518	tags=54%, list=28%, signal=75%
SIGNALING BY RECEPTOR TYROSINE KINASES	R-DME-9006934	1	187	0.344567	1.66593	0.00138313	0.0577481	0.948	3526	tags=41%, list=29%, signal=57%
SIGNALING BY NTRK1 (TRKA)	R-DME-187037	1	36	0.458523	1.67127	0.00462963	0.0588819	0.935	1417	tags=28%, list=11%, signal=31%
SIGNALING BY NTRKS	R-DME-166520	1	36	0.458523	1.63872	0.00487013	0.0636954	0.979	1417	tags=28%, list=11%, signal=31%
CELLULAR RESPONSE TO STARVATION	R-DME-9711097	2	31	0.535659	1.89285	0	0.0118017	0.214	3501	tags=68%, list=28%, signal=94%
AMINO ACIDS REGULATE MTORC1	R-DME-9639288	2	31	0.535659	1.84923	0.00323102	0.0158599	0.334	3501	tags=68%, list=28%, signal=94%
TP53 REGULATES METABOLIC GENES	R-DME-5628897	2	53	0.47671	1.85253	0	0.0162373	0.325	2839	tags=45%, list=23%, signal=59%
IRON UPTAKE AND TRANSPORT	R-DME-917937	2	46	0.485024	1.83712	0	0.0173533	0.373	3526	tags=59%, list=29%, signal=82%
CELLULAR RESPONSES TO STRESS	R-DME-2262752	2	292	0.301535	1.52942	0	0.0834855	1	3370	tags=38%, list=27%, signal=51%
CELLULAR RESPONSES TO EXTERNAL STIMULI	R-DME-8953897	2	292	0.301535	1.53554	0	0.086157	1	3370	tags=38%, list=27%, signal=51%
METABOLISM OF AMINO ACIDS AND DERIVATIVES	R-DME-71291	3	164	0.372859	1.77479	0	0.029047	0.63	3301	tags=45%, list=27%, signal=61%
DROSOPHILA SIGNALING PATHWAYS	R-DME-5252538	3	173	0.364447	1.74695	0	0.0366396	0.72	2775	tags=37%, list=22%, signal=47%
UBIQUITINATION AND PROTEOLYSIS OF PHOSPHORYLATED CI	R-DME-209360	3	52	0.430691	1.69665	0.0031348	0.0497505	0.885	2460	tags=38%, list=20%, signal=48%
N-HH LIGAND NOT BOUND TO PTC RECEPTOR COMPLEX	R-DME-209446	3	57	0.417164	1.66816	0.00317965	0.0585662	0.945	2460	tags=37%, list=20%, signal=46%
UBIQUITINATION AND DEGRADATION OF PHOSPHORYLATED ARM	R-DME-209461	3	48	0.436767	1.66901	0.00457317	0.0590257	0.942	2460	tags=40%, list=20%, signal=49%
FC EPSILON RECEPTOR (FCERI) SIGNALING	R-DME-2454202	3	81	0.391267	1.67209	0	0.0593939	0.934	2453	tags=36%, list=20%, signal=44%
WG LIGAND NOT BOUND TO FZ RECEPTORS	R-DME-209441	3	50	0.423896	1.61947	0.00311042	0.0700394	0.992	2460	tags=38%, list=20%, signal=47%
CYTOPROTECTION BY HMOX1	R-DME-9707564	3	88	0.366889	1.57281	0.00453858	0.0887049	0.999	2349	tags=32%, list=19%, signal=39%
MAJOR PATHWAY OF RRNA PROCESSING IN THE NUCLEOLUS AND CYTOSOL	R-DME-6791226	4	84	0.464588	1.98247	0	0.00511404	0.084	3477	tags=55%, list=28%, signal=76%
RRNA PROCESSING IN THE NUCLEUS AND CYTOSOL	R-DME-8868773	4	84	0.464588	1.97669	0	0.00531769	0.091	3477	tags=55%, list=28%, signal=76%
RRNA PROCESSING	R-DME-72312	4	84	0.464588	1.97215	0	0.00535471	0.095	3477	tags=55%, list=28%, signal=76%
METABOLISM OF RNA	R-DME-8953854	4	444	0.327083	1.74058	0	0.0385146	0.749	3495	tags=44%, list=28%, signal=59%
GTP HYDROLYSIS AND JOINING OF THE 60S RIBOSOMAL SUBUNIT	R-DME-72706	5	73	0.712919	2.96636	0	0	0	2940	tags=90%, list=24%, signal=118%
SRP-DEPENDENT COTRANSLATIONAL PROTEIN TARGETING TO MEMBRANE	R-DME-1799339	5	78	0.704108	2.96286	0	0	0	2940	tags=88%, list=24%, signal=115%
NONSENSE MEDIATED DECAY (NMD) INDEPENDENT OF THE EXON JUNCTION COMPLEX (EJC)	R-DME-975956	5	80	0.679125	2.85691	0	0	0	2940	tags=84%, list=24%, signal=109%
FORMATION OF A POOL OF FREE 40S SUBUNITS	R-DME-72689	5	86	0.655819	2.81569	0	0	0	2940	tags=86%, list=24%, signal=112%
L13A-MEDIATED TRANSLATIONAL SILENCING OF CERULOPLASMIN EXPRESSION	R-DME-156827	5	95	0.634843	2.74435	0	0	0	2940	tags=81%, list=24%, signal=106%
EUKARYOTIC TRANSLATION INITIATION	R-DME-72613	5	103	0.604398	2.67474	0	0	0	2940	tags=77%, list=24%, signal=100%
CAP-DEPENDENT TRANSLATION INITIATION	R-DME-72737	5	103	0.604398	2.67036	0	0	0	2940	tags=77%, list=24%, signal=100%
NONSENSE MEDIATED DECAY (NMD) ENHANCED BY THE EXON JUNCTION COMPLEX (EJC)	R-DME-975957	5	93	0.604389	2.63295	0	0	0	2940	tags=75%, list=24%, signal=98%
NONSENSE-MEDIATED DECAY (NMD)	R-DME-927802	5	93	0.604389	2.59782	0	0	0	2940	tags=75%, list=24%, signal=98%
TRANSLATION	R-DME-72766	5	201	0.503888	2.43954	0	0	0	2867	tags=58%, list=23%, signal=74%
FORMATION OF THE TERNARY COMPLEX, AND SUBSEQUENTLY, THE 43S COMPLEX	R-DME-72695	5	47	0.620768	2.35666	0	0	0	2247	tags=74%, list=18%, signal=91%
RIBOSOMAL SCANNING AND START CODON RECOGNITION	R-DME-72702	5	53	0.584445	2.2713	0	8.58696e-05	0.001	2247	tags=68%, list=18%, signal=83%
TRANSLATION INITIATION COMPLEX FORMATION	R-DME-72649	5	53	0.586873	2.31441	0	9.90803e-05	0.001	2247	tags=68%, list=18%, signal=83%
ACTIVATION OF THE MRNA UPON BINDING OF THE CAP-BINDING COMPLEX AND EIFS, AND SUBSEQUENT BINDING TO 43S	R-DME-72662	5	54	0.585524	2.31466	0	0.000107337	0.001	2247	tags=67%, list=18%, signal=81%
MITOCHONDRIAL TRANSLATION ELONGATION	R-DME-5389840	6	79	0.391903	1.63976	0	0.0638911	0.977	1959	tags=32%, list=16%, signal=37%
MITOCHONDRIAL TRANSLATION TERMINATION	R-DME-5419276	6	81	0.384457	1.64046	0.00449102	0.0644916	0.977	1959	tags=31%, list=16%, signal=36%
MITOCHONDRIAL TRANSLATION	R-DME-5368287	6	82	0.382583	1.62322	0.0014881	0.0687304	0.989	1959	tags=30%, list=16%, signal=36%
SYNTHESIS OF SUBSTRATES IN N-GLYCAN BIOSYTHESIS	R-DME-446219	7	22	0.724548	2.30934	0	9.20031e-05	0.001	2382	tags=68%, list=19%, signal=84%
BIOSYNTHESIS OF THE N-GLYCAN PRECURSOR (DOLICHOL LIPID-LINKED OLIGOSACCHARIDE, LLO) AND TRANSFER TO A NASCENT PROTEIN	R-DME-446193	7	33	0.586959	2.07575	0	0.00186073	0.025	2473	tags=55%, list=20%, signal=68%
COPI-MEDIATED ANTEROGRADE TRANSPORT	R-DME-6807878	7	73	0.449514	1.8493	0	0.0163886	0.334	2157	tags=40%, list=17%, signal=48%
INTRA-GOLGI TRAFFIC	R-DME-6811438	7	35	0.509907	1.80239	0	0.0240295	0.524	3246	tags=49%, list=26%, signal=66%
ASPARAGINE N-LINKED GLYCOSYLATION	R-DME-446203	7	204	0.360158	1.73633	0	0.0378788	0.77	3808	tags=48%, list=31%, signal=68%
ER TO GOLGI ANTEROGRADE TRANSPORT	R-DME-199977	7	124	0.374699	1.69841	0	0.0498141	0.882	3807	tags=49%, list=31%, signal=70%
INTRA-GOLGI AND RETROGRADE GOLGI-TO-ER TRAFFIC	R-DME-6811442	7	132	0.349618	1.60083	0.00453858	0.0801473	0.996	2577	tags=36%, list=21%, signal=45%
VESICLE-MEDIATED TRANSPORT	R-DME-5653656	7	379	0.291275	1.53105	0	0.0843924	1	3528	tags=39%, list=29%, signal=52%
TRANS-GOLGI NETWORK VESICLE BUDDING	R-DME-199991	7	41	0.352949	1.30379	0.115987	0.225821	1	3504	tags=44%, list=28%, signal=61%
CLASS I PEROXISOMAL MEMBRANE PROTEIN IMPORT	R-DME-9603798	8	15	0.734152	2.12472	0	0.000992216	0.013	1755	tags=80%, list=14%, signal=93%
PROTEIN LOCALIZATION	R-DME-9609507	8	86	0.460217	1.9839	0	0.00518345	0.081	2538	tags=44%, list=21%, signal=55%
PEROXISOMAL LIPID METABOLISM	R-DME-390918	8	18	0.613425	1.84597	0	0.0161263	0.344	2483	tags=61%, list=20%, signal=76%
PEROXISOMAL PROTEIN IMPORT	R-DME-9033241	8	40	0.496241	1.82217	0	0.0203362	0.436	1952	tags=45%, list=16%, signal=53%
FATTY ACID METABOLISM	R-DME-8978868	8	126	0.391915	1.78278	0	0.0281795	0.601	2483	tags=33%, list=20%, signal=41%
PHASE I - FUNCTIONALIZATION OF COMPOUNDS	R-DME-211945	8	40	0.460978	1.69572	0.0033389	0.0491018	0.886	3362	tags=48%, list=27%, signal=65%
BIOLOGICAL OXIDATIONS	R-DME-211859	8	77	0.401967	1.70181	0.00315956	0.0508735	0.876	3367	tags=43%, list=27%, signal=59%
SIGNALING BY RHO GTPASES, MIRO GTPASES AND RHOBTB3	R-DME-9716542	9	220	0.332058	1.63494	0	0.0648308	0.983	3354	tags=43%, list=27%, signal=58%
SIGNALING BY RHO GTPASES	R-DME-194315	9	210	0.330766	1.61865	0	0.0696567	0.992	3354	tags=43%, list=27%, signal=58%
RHO GTPASE CYCLE	R-DME-9012999	9	177	0.335019	1.59894	0	0.0806868	0.996	3754	tags=47%, list=30%, signal=67%
RHOBTB2 GTPASE CYCLE	R-DME-9706574	9	20	0.424081	1.32185	0.136434	0.215074	1	3721	tags=50%, list=30%, signal=71%
METABOLISM OF VITAMINS AND COFACTORS	R-DME-196854	10	113	0.411434	1.85696	0	0.0159517	0.311	3343	tags=51%, list=27%, signal=70%
VITAMIN E	R-DME-8877627	10	19	0.593694	1.82009	0.00170068	0.0203543	0.445	2898	tags=53%, list=23%, signal=69%
METABOLISM OF WATER-SOLUBLE VITAMINS AND COFACTORS	R-DME-196849	10	64	0.420835	1.70516	0.00151745	0.0503386	0.866	3343	tags=58%, list=27%, signal=79%
RESPIRATORY ELECTRON TRANSPORT	R-DME-611105	11	84	0.425831	1.80922	0	0.0227608	0.492	2409	tags=38%, list=20%, signal=47%
THE CITRIC ACID (TCA) CYCLE AND RESPIRATORY ELECTRON TRANSPORT	R-DME-1428517	11	140	0.38619	1.80123	0	0.0235253	0.526	4689	tags=55%, list=38%, signal=88%
RESPIRATORY ELECTRON TRANSPORT, ATP SYNTHESIS BY CHEMIOSMOTIC COUPLING, AND HEAT PRODUCTION BY UNCOUPLING PROTEINS.	R-DME-163200	11	101	0.397415	1.76076	0	0.0329282	0.674	4891	tags=60%, list=40%, signal=99%
AUTOPHAGY	R-DME-9612973	12	92	0.463383	2.03474	0	0.00303692	0.044	3706	tags=57%, list=30%, signal=80%
MACROAUTOPHAGY	R-DME-1632852	12	92	0.463383	2.01082	0	0.00391993	0.058	3706	tags=57%, list=30%, signal=80%
NUCLEOBASE CATABOLISM	R-DME-8956319	13	18	0.628524	1.91292	0	0.0104171	0.187	2517	tags=61%, list=20%, signal=77%
METABOLISM OF NUCLEOTIDES	R-DME-15869	13	55	0.451589	1.77892	0.00305344	0.0286983	0.616	2916	tags=49%, list=24%, signal=64%
MHC CLASS II ANTIGEN PRESENTATION	R-DME-2132295	By itself	15	0.660882	1.89258	0	0.0113477	0.214	912	tags=40%, list=7%, signal=43%
NEUTROPHIL DEGRANULATION	R-DME-6798695	By itself	400	0.355204	1.86412	0	0.0156355	0.296	3233	tags=39%, list=26%, signal=51%
METABOLISM OF FOLATE AND PTERINES			18	0.580776	1.73877	0.0106007	0.038548	0.757	3765	tags=78%, list=30%, signal=112%
MTORC1-MEDIATED SIGNALLING			21	0.543769	1.73643	0.00874126	0.0386761	0.769	3573	tags=62%, list=29%, signal=87%
RHOH GTPASE CYCLE			23	0.525942	1.69233	0.0100503	0.0492119	0.892	1690	tags=39%, list=14%, signal=45%
RHOBTB GTPASE CYCLE			30	0.49013	1.6939	0.00315457	0.0492124	0.89	3754	tags=60%, list=30%, signal=86%
CALCINEURIN ACTIVATES NFAT			16	0.594012	1.70142	0.00526316	0.0500279	0.877	2378	tags=56%, list=19%, signal=70%
OXIDATIVE STRESS INDUCED SENESCENCE			19	0.540475	1.66651	0.0164474	0.0584138	0.947	5083	tags=79%, list=41%, signal=134%
METABOLISM OF FAT-SOLUBLE VITAMINS			25	0.509232	1.65154	0.00680272	0.0631328	0.965	2898	tags=48%, list=23%, signal=63%
CIRCADIAN CLOCK PATHWAY			63	0.400457	1.65506	0.00623053	0.0631984	0.958	2460	tags=37%, list=20%, signal=45%
TRANSFERRIN ENDOCYTOSIS AND RECYCLING			22	0.512814	1.64529	0.0118644	0.0632533	0.971	3501	tags=68%, list=28%, signal=95%
PYRUVATE METABOLISM AND CITRIC ACID (TCA) CYCLE			39	0.442245	1.64393	0.00792393	0.0633459	0.972	2299	tags=36%, list=19%, signal=44%
BRANCHED-CHAIN AMINO ACID CATABOLISM			16	0.566007	1.64685	0.0167785	0.0634283	0.97	3894	tags=75%, list=32%, signal=109%
WINGLESS PATHWAY			57	0.420165	1.65288	0.00600601	0.0635251	0.961	2460	tags=37%, list=20%, signal=46%
RETROGRADE TRANSPORT AT THE TRANS-GOLGI-NETWORK			21	0.519775	1.64751	0.0113821	0.0641653	0.968	2571	tags=48%, list=21%, signal=60%
CLEC7A (DECTIN-1) INDUCES NFAT ACTIVATION			15	0.574941	1.63301	0.0234114	0.0649789	0.984	2378	tags=53%, list=19%, signal=66%
HEDGEHOG PATHWAY			67	0.401896	1.62859	0.00788644	0.0666835	0.986	2460	tags=36%, list=20%, signal=44%
INSULIN RECEPTOR RECYCLING			21	0.507846	1.59808	0.02443	0.079256	0.996	3501	tags=67%, list=28%, signal=93%
LYSOSOME VESICLE BIOGENESIS			21	0.516758	1.59888	0.0241796	0.0797367	0.996	1726	tags=38%, list=14%, signal=44%
DEATH RECEPTOR SIGNALLING			35	0.440744	1.59311	0.0258065	0.0818045	0.998	3526	tags=54%, list=29%, signal=76%
NEGATIVE REGULATION OF MAPK PATHWAY			20	0.519543	1.59097	0.0453809	0.0823166	0.998	1041	tags=30%, list=8%, signal=33%
SPHINGOLIPID METABOLISM			48	0.400236	1.52921	0.0205047	0.0829721	1	3306	tags=44%, list=27%, signal=60%
REGULATION OF RUNX2 EXPRESSION AND ACTIVITY			49	0.412025	1.58793	0.0102489	0.0833433	0.998	2090	tags=35%, list=17%, signal=42%
TOLL LIKE RECEPTOR 10 (TLR10) CASCADE			27	0.462944	1.53008	0.0174881	0.083689	1	5199	tags=74%, list=42%, signal=128%
CA2+ PATHWAY			32	0.432534	1.53089	0.0372168	0.0838585	1	2616	tags=41%, list=21%, signal=51%
MYD88 DEPENDENT CASCADE INITIATED ON ENDOSOME			26	0.466159	1.52431	0.0378913	0.0844938	1	5199	tags=77%, list=42%, signal=133%
DOWNREGULATION OF SMAD2/3:SMAD4 TRANSCRIPTIONAL ACTIVITY			15	0.560129	1.58304	0.025641	0.0847037	0.998	4551	tags=80%, list=37%, signal=127%
DEGRADATION OF TIM			40	0.414282	1.52499	0.0258359	0.0847356	1	2090	tags=35%, list=17%, signal=42%
CELL DEATH SIGNALLING VIA NRAGE, NRIF AND NADE			19	0.498094	1.53111	0.0332779	0.0849891	1	3518	tags=63%, list=28%, signal=88%
METABOLISM OF CARBOHYDRATES			141	0.32849	1.53203	0.00860832	0.0850581	1	2886	tags=38%, list=23%, signal=49%
GLYOXYLATE METABOLISM AND GLYCINE DEGRADATION			28	0.473869	1.58385	0.0165837	0.0851788	0.998	5312	tags=79%, list=43%, signal=138%
TOLL LIKE RECEPTOR TLR6:TLR2 CASCADE			26	0.466159	1.52508	0.0281924	0.0852641	1	5199	tags=77%, list=42%, signal=133%
COMPLEX I BIOGENESIS			49	0.406301	1.53277	0.0152672	0.0853447	1	4689	tags=61%, list=38%, signal=98%
ACTIVATION OF DOWNSTREAM EFFECTORS			25	0.467313	1.53782	0.0276873	0.0853555	1	3122	tags=52%, list=25%, signal=69%
TOLL LIKE RECEPTOR 2 (TLR2) CASCADE			26	0.466159	1.53311	0.0278689	0.0857804	1	5199	tags=77%, list=42%, signal=133%
INTERLEUKIN-1 FAMILY SIGNALING			65	0.379115	1.53814	0.00768049	0.0858413	1	2128	tags=32%, list=17%, signal=39%
RHOBTB1 GTPASE CYCLE			21	0.488363	1.53496	0.0254237	0.0858631	1	3754	tags=67%, list=30%, signal=96%
ENDOSOMAL SORTING COMPLEX REQUIRED FOR TRANSPORT (ESCRT)			21	0.494982	1.53385	0.0365854	0.0859656	1	3526	tags=62%, list=29%, signal=87%
BILE ACID AND BILE SALT METABOLISM			20	0.505168	1.53958	0.0310345	0.086074	1	3989	tags=60%, list=32%, signal=88%
IMD PATHWAY			23	0.48121	1.53842	0.0412541	0.0863552	1	3204	tags=61%, list=26%, signal=82%
TRANSPORT TO THE GOLGI AND SUBSEQUENT MODIFICATION			138	0.33234	1.5396	0.00736377	0.0867707	1	3808	tags=46%, list=31%, signal=66%
CELLULAR RESPONSE TO CHEMICAL STRESS			98	0.357961	1.56823	0.00611621	0.0872993	0.999	2349	tags=31%, list=19%, signal=38%
AMINO ACID TRANSPORT ACROSS THE PLASMA MEMBRANE			39	0.430897	1.56916	0.0162602	0.0874988	0.999	2568	tags=38%, list=21%, signal=48%
TOLL LIKE RECEPTOR 5 (TLR5) CASCADE			26	0.466159	1.53963	0.0280992	0.0874999	1	5199	tags=77%, list=42%, signal=133%
TRIF(TICAM1)-MEDIATED TLR4 SIGNALING			26	0.466159	1.54063	0.0322034	0.0876124	1	5199	tags=77%, list=42%, signal=133%
P75 NTR RECEPTOR-MEDIATED SIGNALLING			35	0.440744	1.57004	0.0199336	0.0877146	0.999	3526	tags=54%, list=29%, signal=76%
N-HH LIGAND BOUND TO PTC RECEPTOR COMPLEX			58	0.387201	1.54115	0.0136778	0.0880517	1	2460	tags=34%, list=20%, signal=43%
DEGRADATION OF GLI1 BY THE PROTEASOME			53	0.392329	1.5432	0.0159236	0.0881183	1	2236	tags=36%, list=18%, signal=44%
ENERGY DEPENDENT REGULATION OF MTOR BY LKB1-AMPK			17	0.538914	1.57228	0.0365217	0.0881186	0.999	3418	tags=71%, list=28%, signal=97%
MYD88-INDEPENDENT TLR4 CASCADE			26	0.466159	1.517	0.0430622	0.0883969	1	5199	tags=77%, list=42%, signal=133%
L1CAM INTERACTIONS			17	0.516648	1.51782	0.0350584	0.0884442	1	1184	tags=29%, list=10%, signal=32%
MEMBRANE TRAFFICKING			378	0.289185	1.51598	0.00129702	0.0884467	1	3528	tags=38%, list=29%, signal=52%
EICOSANOIDS			21	0.492983	1.57015	0.0313044	0.0885857	0.999	3196	tags=48%, list=26%, signal=64%
TRAF6 MEDIATED INDUCTION OF NFKB AND MAP KINASES UPON TLR7/8 OR 9 ACTIVATION			26	0.466159	1.54356	0.0243506	0.0886115	1	5199	tags=77%, list=42%, signal=133%
DEGRADATION OF NF-KAPPA-B INHIBITOR, CACT			41	0.42469	1.56481	0.0223642	0.0887702	1	2128	tags=32%, list=17%, signal=38%
VEGFA-VEGFR2 PATHWAY			62	0.385916	1.54116	0.0124417	0.0887999	1	3438	tags=42%, list=28%, signal=58%
VITAMINS			21	0.492983	1.56286	0.0247117	0.0891509	1	3196	tags=48%, list=26%, signal=64%
MYD88 CASCADE INITIATED ON PLASMA MEMBRANE			26	0.466159	1.54593	0.0261866	0.0893141	1	5199	tags=77%, list=42%, signal=133%
FCERI MEDIATED CA+2 MOBILIZATION			21	0.496179	1.5436	0.0365217	0.0893851	1	2453	tags=48%, list=20%, signal=59%
MTOR SIGNALLING			29	0.462987	1.57299	0.0197368	0.0895391	0.999	3573	tags=55%, list=29%, signal=77%
DEGRADATION OF CRY			36	0.433446	1.5467	0.0175719	0.0895595	1	2090	tags=36%, list=17%, signal=43%
TRANSCRIPTIONAL REGULATION BY RUNX2			59	0.385846	1.54775	0.0179445	0.0896396	1	2131	tags=31%, list=17%, signal=37%
TOLL LIKE RECEPTOR 7/8 (TLR7/8) CASCADE			26	0.466159	1.54394	0.0307692	0.0898659	1	5199	tags=77%, list=42%, signal=133%
MITOPHAGY			20	0.503648	1.5736	0.0229508	0.0900714	0.999	3547	tags=60%, list=29%, signal=84%
TETRAHYDROBIOPTERIN (BH4) SYNTHESIS, RECYCLING, SALVAGE AND REGULATION			19	0.51213	1.54904	0.0292208	0.0903204	1	2378	tags=42%, list=19%, signal=52%
MYD88:MAL(TIRAP) CASCADE INITIATED ON PLASMA MEMBRANE			26	0.466159	1.54798	0.0290323	0.0903787	1	5199	tags=77%, list=42%, signal=133%
TOLL LIKE RECEPTOR 3 (TLR3) CASCADE			26	0.466159	1.55018	0.0186916	0.090455	1	5199	tags=77%, list=42%, signal=133%
ENDOGENOUS STEROLS			21	0.492983	1.55195	0.0263591	0.090746	1	3196	tags=48%, list=26%, signal=64%
SIGNALING BY INTERLEUKINS			107	0.35035	1.55066	0.00613497	0.0909427	1	2128	tags=29%, list=17%, signal=35%
TOLL LIKE RECEPTOR 4 (TLR4) CASCADE			26	0.466159	1.55198	0.0371567	0.0916148	1	5199	tags=77%, list=42%, signal=133%
FATTY ACIDS			22	0.471297	1.51013	0.031746	0.0919117	1	3196	tags=45%, list=26%, signal=61%
NRAGE SIGNALS DEATH THROUGH JNK			19	0.498094	1.50782	0.0386473	0.0923428	1	3518	tags=63%, list=28%, signal=88%
G ALPHA (12/13) SIGNALLING EVENTS			26	0.467217	1.5559	0.0170358	0.092474	1	3518	tags=54%, list=28%, signal=75%
SIGNALING BY VEGF			62	0.385916	1.55217	0.00902256	0.0924759	1	3438	tags=42%, list=28%, signal=58%
INTERLEUKIN-17 SIGNALING			22	0.472973	1.50858	0.0406504	0.0925094	1	2265	tags=41%, list=18%, signal=50%
TOLL LIKE RECEPTOR 9 (TLR9) CASCADE			26	0.466159	1.55312	0.0233723	0.0926527	1	5199	tags=77%, list=42%, signal=133%
GAMMA CARBOXYLATION, HYPUSINE FORMATION AND ARYLSULFATASE ACTIVATION			15	0.552191	1.55439	0.0420315	0.0927703	1	2454	tags=47%, list=20%, signal=58%
SYNTHESIS OF LEUKOTRIENES (LT) AND EOXINS (EX)			30	0.459284	1.55663	0.0153061	0.0928459	1	3196	tags=43%, list=26%, signal=58%
COPI-INDEPENDENT GOLGI-TO-ER RETROGRADE TRAFFIC			40	0.408839	1.50082	0.0312012	0.0948052	1	394	tags=20%, list=3%, signal=21%
RAF ACTIVATION			24	0.465075	1.50239	0.0427632	0.0950651	1	2616	tags=38%, list=21%, signal=47%
CDC42 GTPASE CYCLE			35	0.4234	1.50303	0.0351438	0.095308	1	3152	tags=49%, list=26%, signal=65%
TOLL LIKE RECEPTOR TLR1:TLR2 CASCADE			26	0.466159	1.50102	0.0463918	0.0953382	1	5199	tags=77%, list=42%, signal=133%
GOLGI-TO-ER RETROGRADE TRANSPORT			89	0.341203	1.4972	0.0108865	0.0964448	1	1859	tags=31%, list=15%, signal=37%
MISCELLANEOUS SUBSTRATES			22	0.471297	1.4943	0.0416667	0.0973193	1	3196	tags=45%, list=26%, signal=61%
BETA-CATENIN INDEPENDENT WNT SIGNALING			99	0.34059	1.49488	0.0118519	0.097477	1	2378	tags=31%, list=19%, signal=38%
MAP KINASE ACTIVATION			22	0.472973	1.49285	0.0373002	0.0976686	1	2265	tags=41%, list=18%, signal=50%
SYNTHESIS OF (16-20)-HYDROXYEICOSATETRAENOIC ACIDS (HETE)			22	0.471297	1.48994	0.0369128	0.0985052	1	3196	tags=45%, list=26%, signal=61%
CYTOCHROME P450 - ARRANGED BY SUBSTRATE TYPE			22	0.471297	1.49019	0.0456853	0.0989365	1	3196	tags=45%, list=26%, signal=61%
CLEC7A (DECTIN-1) SIGNALING			68	0.358492	1.48734	0.0254873	0.0995196	1	2378	tags=34%, list=19%, signal=42%
SIGNALING BY THE B CELL RECEPTOR (BCR)			74	0.353746	1.48471	0.015015	0.100794	1	2378	tags=32%, list=19%, signal=40%
NUCLEOTIDE-BINDING DOMAIN, LEUCINE RICH REPEAT CONTAINING RECEPTOR (NLR) SIGNALING PATHWAYS			18	0.503621	1.48256	0.0630182	0.101836	1	5501	tags=67%, list=45%, signal=120%
GLYCOGEN METABOLISM			17	0.50128	1.47251	0.0412541	0.108914	1	3698	tags=59%, list=30%, signal=84%
PHOSPHORYLATION OF PER AND TIM			18	0.496919	1.46909	0.0445969	0.11118	1	2460	tags=44%, list=20%, signal=55%
TBC/RABGAPS			20	0.475322	1.46534	0.0541872	0.113414	1	1855	tags=35%, list=15%, signal=41%
GLYCOSPHINGOLIPID METABOLISM			24	0.450255	1.46253	0.0596774	0.114258	1	3145	tags=46%, list=25%, signal=61%
DOWNSTREAM SIGNALING EVENTS OF B CELL RECEPTOR (BCR)			64	0.359435	1.46273	0.0336391	0.114796	1	2378	tags=33%, list=19%, signal=40%
REGULATION OF PTEN GENE TRANSCRIPTION			30	0.4211	1.45709	0.0477816	0.116671	1	3007	tags=40%, list=24%, signal=53%
TOLL PATHWAY			45	0.383953	1.45755	0.0437601	0.116972	1	2128	tags=31%, list=17%, signal=37%
TOLL-LIKE RECEPTOR CASCADES			31	0.422348	1.45826	0.0455285	0.11701	1	2265	tags=32%, list=18%, signal=39%
GLUCOSE METABOLISM			41	0.388757	1.44579	0.0318182	0.125063	1	3235	tags=41%, list=26%, signal=56%
ROS AND RNS PRODUCTION IN PHAGOCYTES			22	0.457854	1.44633	0.0550775	0.125353	1	4198	tags=64%, list=34%, signal=96%
INSERTION OF TAIL-ANCHORED PROTEINS INTO THE ENDOPLASMIC RETICULUM MEMBRANE			16	0.491933	1.44047	0.0550918	0.129138	1	3035	tags=56%, list=25%, signal=74%
MAPK TARGETS/ NUCLEAR EVENTS MEDIATED BY MAP KINASES			20	0.471254	1.43429	0.0673575	0.132005	1	2775	tags=45%, list=22%, signal=58%
TRANSCRIPTIONAL REGULATION BY RUNX3			63	0.355598	1.43449	0.0313972	0.13258	1	3315	tags=41%, list=27%, signal=56%
GOLGI ASSOCIATED VESICLE BIOGENESIS			34	0.406993	1.43523	0.0504065	0.132788	1	3504	tags=44%, list=28%, signal=61%
OVARIAN TUMOR DOMAIN PROTEASES			17	0.48398	1.43193	0.0825243	0.133451	1	3526	tags=59%, list=29%, signal=82%
VEGFR2 MEDIATED VASCULAR PERMEABILITY			27	0.417328	1.42909	0.0503145	0.135078	1	2405	tags=37%, list=19%, signal=46%
SELECTIVE AUTOPHAGY			51	0.367974	1.4241	0.0365449	0.13804	1	4000	tags=49%, list=32%, signal=72%
ADAPTIVE IMMUNE SYSTEM			276	0.280833	1.42423	0	0.138738	1	2489	tags=27%, list=20%, signal=33%
METABOLISM OF LIPIDS			370	0.269823	1.41629	0	0.144766	1	3990	tags=40%, list=32%, signal=57%
SIGNALING BY TGFB FAMILY MEMBERS			51	0.35569	1.40884	0.0415335	0.151399	1	4267	tags=53%, list=35%, signal=81%
INTERLEUKIN-1 SIGNALING			60	0.354505	1.40659	0.0517504	0.152685	1	2128	tags=30%, list=17%, signal=36%
RHO1 SIGNALLING			18	0.465967	1.40148	0.0878049	0.157015	1	2302	tags=44%, list=19%, signal=55%
HSP90 CHAPERONE CYCLE FOR STEROID HORMONE RECEPTORS (SHR)			45	0.366483	1.39619	0.0639269	0.159016	1	3200	tags=47%, list=26%, signal=63%
METABOLISM OF POLYAMINES			50	0.357362	1.39659	0.0577849	0.15953	1	2090	tags=30%, list=17%, signal=36%
CYTOKINE SIGNALING IN IMMUNE SYSTEM			130	0.304874	1.39669	0.0233236	0.160292	1	2128	tags=25%, list=17%, signal=30%
NUCLEAR EVENTS (KINASE AND TRANSCRIPTION FACTOR ACTIVATION)			15	0.494553	1.39333	0.106732	0.16105	1	5196	tags=73%, list=42%, signal=126%
ARACHIDONIC ACID METABOLISM			42	0.377336	1.39671	0.0753846	0.161177	1	3196	tags=38%, list=26%, signal=51%
DEGRADATION OF PER			38	0.384166	1.39161	0.0671875	0.162001	1	2090	tags=32%, list=17%, signal=38%
DIGESTION AND ABSORPTION			46	0.361693	1.38798	0.0547504	0.163839	1	4399	tags=43%, list=36%, signal=67%
METABOLISM OF STEROIDS			94	0.319102	1.38828	0.0363901	0.16444	1	3687	tags=46%, list=30%, signal=65%
ION TRANSPORT BY P-TYPE ATPASES			30	0.404668	1.38327	0.0737018	0.168373	1	3636	tags=43%, list=29%, signal=61%
HEDGEHOG 'ON' STATE			67	0.337867	1.38175	0.0574374	0.169139	1	2236	tags=30%, list=18%, signal=36%
PLANAR CELL POLARITY PATHWAY			27	0.411332	1.37756	0.073955	0.173059	1	2302	tags=41%, list=19%, signal=50%
FBXL7 DOWN-REGULATES AURKA DURING MITOTIC ENTRY AND IN EARLY MITOSIS			53	0.353825	1.37452	0.0532915	0.175401	1	2090	tags=30%, list=17%, signal=36%
SENSORY PERCEPTION			42	0.365664	1.37191	0.0732087	0.175658	1	2667	tags=38%, list=22%, signal=48%
NUCLEAR CI IS DEGRADED			37	0.382126	1.37211	0.0880121	0.176394	1	2439	tags=35%, list=20%, signal=44%
WG LIGAND BOUND TO FZ RECEPTORS			18	0.453659	1.37259	0.0971993	0.17668	1	3332	tags=44%, list=27%, signal=61%
PROTEIN METHYLATION			18	0.461318	1.36715	0.0978078	0.179178	1	2378	tags=44%, list=19%, signal=55%
DIGESTION			43	0.370086	1.36622	0.0819165	0.179392	1	4399	tags=44%, list=36%, signal=68%
RHOA GTPASE CYCLE			61	0.334725	1.36727	0.0570988	0.180005	1	3233	tags=43%, list=26%, signal=57%
PIP3 ACTIVATES AKT SIGNALING			131	0.296228	1.36473	0.0312057	0.18015	1	3128	tags=34%, list=25%, signal=46%
GLYCOGEN BREAKDOWN (GLYCOGENOLYSIS)			15	0.473486	1.36335	0.108659	0.180732	1	3698	tags=53%, list=30%, signal=76%
CHONDROITIN SULFATE/DERMATAN SULFATE METABOLISM			23	0.416008	1.36062	0.0976027	0.182891	1	3670	tags=52%, list=30%, signal=74%
POST-TRANSLATIONAL PROTEIN PHOSPHORYLATION			74	0.320671	1.35325	0.0682171	0.190368	1	3807	tags=43%, list=31%, signal=62%
CYCLIN A:CDK2-ASSOCIATED EVENTS AT S PHASE ENTRY			59	0.333557	1.3485	0.0795796	0.195166	1	2093	tags=31%, list=17%, signal=37%
C-TYPE LECTIN RECEPTORS (CLRS)			97	0.30667	1.34425	0.0461997	0.198597	1	4619	tags=51%, list=37%, signal=80%
METABOLISM OF STEROID HORMONES			57	0.342957	1.34453	0.0651163	0.199217	1	3807	tags=49%, list=31%, signal=71%
ABC-FAMILY PROTEINS MEDIATED TRANSPORT			94	0.307295	1.34118	0.0528701	0.201415	1	2334	tags=29%, list=19%, signal=35%
VITAMIN D (CALCIFEROL) METABOLISM			25	0.410913	1.33933	0.109272	0.202705	1	3620	tags=44%, list=29%, signal=62%
RAC1 GTPASE CYCLE			67	0.321773	1.33556	0.0756173	0.206729	1	3192	tags=40%, list=26%, signal=54%
REGULATION OF INSULIN-LIKE GROWTH FACTOR (IGF) TRANSPORT AND UPTAKE BY INSULIN-LIKE GROWTH FACTOR BINDING PROTEINS (IGFBPS)			74	0.320671	1.33387	0.0775194	0.206805	1	3807	tags=43%, list=31%, signal=62%
EPHB-MEDIATED FORWARD SIGNALING			29	0.389121	1.33424	0.106624	0.207396	1	2357	tags=34%, list=19%, signal=43%
PLATELET ACTIVATION, SIGNALING AND AGGREGATION			161	0.279959	1.33134	0.0258621	0.208891	1	2389	tags=27%, list=19%, signal=33%
REGULATION OF RUNX3 EXPRESSION AND ACTIVITY			50	0.341331	1.32497	0.0945122	0.213012	1	2090	tags=28%, list=17%, signal=34%
COPII-MEDIATED VESICLE TRANSPORT			63	0.327076	1.32611	0.0813771	0.213482	1	3807	tags=46%, list=31%, signal=66%
TRANSPORT OF INORGANIC CATIONS/ANIONS AND AMINO ACIDS/OLIGOPEPTIDES			65	0.326304	1.32359	0.0733229	0.213809	1	2787	tags=32%, list=23%, signal=42%
SIGNALING BY FGFR3			22	0.415585	1.32508	0.119205	0.213864	1	3526	tags=45%, list=29%, signal=64%
COPI-DEPENDENT GOLGI-TO-ER RETROGRADE TRAFFIC			57	0.334002	1.32624	0.0786164	0.214321	1	1859	tags=35%, list=15%, signal=41%
EXTRA-NUCLEAR ESTROGEN SIGNALING			43	0.354985	1.31977	0.0946372	0.214671	1	2378	tags=28%, list=19%, signal=34%
SIGNALING BY TGF-BETA RECEPTOR COMPLEX			47	0.352362	1.31982	0.100787	0.215579	1	4267	tags=53%, list=35%, signal=81%
DEGRADATION OF BETA-CATENIN BY THE DESTRUCTION COMPLEX			67	0.323936	1.31823	0.0751174	0.215697	1	2265	tags=28%, list=18%, signal=35%
CARNITINE METABOLISM			17	0.447407	1.32011	0.135621	0.216142	1	3983	tags=59%, list=32%, signal=87%
PHASE II - CONJUGATION OF COMPOUNDS			33	0.371817	1.31468	0.120748	0.217383	1	3920	tags=48%, list=32%, signal=71%
SIGNALING BY PDGF			17	0.449001	1.31486	0.155116	0.218074	1	3518	tags=53%, list=28%, signal=74%
SIGNALING BY WNT			163	0.277912	1.31339	0.0474198	0.218106	1	2616	tags=28%, list=21%, signal=35%
SIGNALING BY FGFR4			22	0.415781	1.31545	0.13267	0.218368	1	3526	tags=45%, list=29%, signal=64%
TRANSPORT OF SMALL MOLECULES			425	0.247985	1.31001	0.0101394	0.220417	1	2651	tags=26%, list=21%, signal=32%
PLATELET DEGRANULATION			115	0.288231	1.3104	0.0792227	0.220894	1	3807	tags=43%, list=31%, signal=61%
AGGREPHAGY			36	0.360165	1.3077	0.113452	0.222487	1	4373	tags=53%, list=35%, signal=81%
SIGNALING BY ERBB4			19	0.424766	1.30587	0.130795	0.223981	1	3526	tags=53%, list=29%, signal=74%
POST NMDA RECEPTOR ACTIVATION EVENTS			19	0.430585	1.30199	0.148087	0.226291	1	2495	tags=42%, list=20%, signal=53%
SCF(SKP2)-MEDIATED DEGRADATION OF P27/P21			52	0.32982	1.30219	0.111628	0.227014	1	2090	tags=29%, list=17%, signal=35%
RAS PROCESSING			26	0.380425	1.29853	0.137056	0.230106	1	3942	tags=58%, list=32%, signal=85%
RUNX1 INTERACTS WITH CO-FACTORS WHOSE PRECISE EFFECT ON RUNX1 TARGETS IS NOT KNOWN			22	0.39877	1.29731	0.140962	0.230688	1	4474	tags=50%, list=36%, signal=78%
GLYCOLYSIS			28	0.385064	1.29607	0.122187	0.231199	1	1361	tags=25%, list=11%, signal=28%
INTRACELLULAR SIGNALING BY SECOND MESSENGERS			165	0.272113	1.29223	0.065312	0.23411	1	2582	tags=29%, list=21%, signal=36%
CARGO RECOGNITION FOR CLATHRIN-MEDIATED ENDOCYTOSIS			74	0.309503	1.29261	0.0798122	0.234599	1	3824	tags=42%, list=31%, signal=60%
GLI3 IS PROCESSED TO GLI3R BY THE PROTEASOME			60	0.319365	1.28928	0.107198	0.236077	1	2236	tags=28%, list=18%, signal=34%
SIGNALING BY FGFR2			44	0.345344	1.28988	0.129747	0.236301	1	3593	tags=41%, list=29%, signal=57%
PROGRAMMED CELL DEATH			43	0.341594	1.28481	0.108192	0.240944	1	4655	tags=56%, list=38%, signal=89%
ROS SENSING BY NFE2L2			50	0.333321	1.28224	0.0980707	0.243525	1	2090	tags=28%, list=17%, signal=34%
ANTIMICROBIAL PEPTIDES			20	0.422509	1.28051	0.14044	0.244771	1	3944	tags=60%, list=32%, signal=88%
MRNA SPLICING - MINOR PATHWAY			43	0.342593	1.27741	0.132308	0.248186	1	4244	tags=53%, list=34%, signal=81%
PTEN REGULATION			91	0.296262	1.27534	0.100295	0.248864	1	3128	tags=35%, list=25%, signal=47%
ION CHANNEL TRANSPORT			82	0.297068	1.27438	0.0932722	0.249262	1	3636	tags=40%, list=29%, signal=57%
GLUCONEOGENESIS			24	0.389076	1.27536	0.148627	0.249879	1	4600	tags=54%, list=37%, signal=86%
RESPONSE TO ELEVATED PLATELET CYTOSOLIC CA2+			117	0.283115	1.27256	0.0864382	0.250667	1	3807	tags=42%, list=31%, signal=60%
SIGNALING BY EGFR			29	0.375689	1.27098	0.151703	0.251952	1	5276	tags=76%, list=43%, signal=132%
HEDGEHOG LIGAND BIOGENESIS			54	0.317855	1.26798	0.134069	0.254115	1	2090	tags=28%, list=17%, signal=33%
AXON GUIDANCE			110	0.283294	1.2683	0.106509	0.254664	1	3152	tags=33%, list=26%, signal=44%
ESTROGEN BIOSYNTHESIS			28	0.372989	1.26404	0.153078	0.258424	1	3196	tags=43%, list=26%, signal=58%
AUTODEGRADATION OF CDH1 BY CDH1:APC/C			59	0.317195	1.26061	0.11646	0.262494	1	2090	tags=25%, list=17%, signal=30%
CYCLIN E ASSOCIATED EVENTS DURING G1/S TRANSITION			58	0.323163	1.25928	0.13242	0.263428	1	2093	tags=29%, list=17%, signal=35%
SIGNALING BY FGFR			49	0.324727	1.25833	0.149137	0.26373	1	3593	tags=39%, list=29%, signal=54%
UBIQUITIN-DEPENDENT DEGRADATION OF CYCLIN D			47	0.323802	1.25502	0.142195	0.267636	1	2090	tags=28%, list=17%, signal=33%
PROCESSING OF CAPPED INTRONLESS PRE-MRNA			24	0.385127	1.25386	0.173623	0.268201	1	2881	tags=42%, list=23%, signal=54%
MYOGENESIS			16	0.420087	1.24872	0.188153	0.274948	1	2387	tags=38%, list=19%, signal=46%
METABOLISM OF COFACTORS			24	0.379854	1.24599	0.188908	0.277918	1	2378	tags=38%, list=19%, signal=46%
MRNA SPLICING - MAJOR PATHWAY			143	0.265541	1.24485	0.0919378	0.278553	1	3696	tags=38%, list=30%, signal=53%
DEGRADATION OF DVL			50	0.324683	1.24374	0.147249	0.279178	1	2090	tags=28%, list=17%, signal=34%
RUNX1 REGULATES TRANSCRIPTION OF GENES INVOLVED IN DIFFERENTIATION OF HSCS			61	0.308181	1.24253	0.152886	0.279855	1	2093	tags=28%, list=17%, signal=33%
PCP/CE PATHWAY			73	0.305916	1.23908	0.140909	0.283977	1	2090	tags=26%, list=17%, signal=31%
DECTIN-1 MEDIATED NONCANONICAL NF-KB SIGNALING			50	0.318172	1.23439	0.176923	0.284825	1	2128	tags=28%, list=17%, signal=34%
NIK-->NONCANONICAL NF-KB SIGNALING			50	0.318172	1.23595	0.133971	0.285601	1	2128	tags=28%, list=17%, signal=34%
DOWNSTREAM SIGNAL TRANSDUCTION			16	0.429223	1.23305	0.203947	0.285778	1	3518	tags=50%, list=28%, signal=70%
OXYGEN-DEPENDENT PROLINE HYDROXYLATION OF HYPOXIA-INDUCIBLE FACTOR ALPHA			56	0.313429	1.23446	0.14557	0.2858	1	2192	tags=29%, list=18%, signal=35%
SIGNALING BY GPCR			154	0.265362	1.23508	0.105114	0.285833	1	2056	tags=25%, list=17%, signal=30%
G2/M TRANSITION			74	0.292625	1.23687	0.135135	0.286258	1	2093	tags=27%, list=17%, signal=32%
APOPTOTIC CLEAVAGE OF CELLULAR PROTEINS			25	0.374452	1.23619	0.198708	0.286304	1	4655	tags=68%, list=38%, signal=109%
REGULATION OF HMOX1 EXPRESSION AND ACTIVITY			53	0.314446	1.23074	0.13748	0.288257	1	2090	tags=26%, list=17%, signal=32%
REGULATION OF ORNITHINE DECARBOXYLASE (ODC)			44	0.329702	1.2289	0.183544	0.290024	1	863	tags=18%, list=7%, signal=19%
RHOQ GTPASE CYCLE			31	0.356244	1.22666	0.171975	0.292326	1	2154	tags=35%, list=17%, signal=43%
NERVOUS SYSTEM DEVELOPMENT			113	0.275539	1.22511	0.119942	0.293517	1	3152	tags=32%, list=26%, signal=42%
MRNA SPLICING			145	0.262358	1.22375	0.130045	0.294481	1	3696	tags=37%, list=30%, signal=53%
DEVELOPMENTAL BIOLOGY			151	0.260246	1.22177	0.0927247	0.296491	1	3161	tags=31%, list=26%, signal=41%
TNFR2 NON-CANONICAL NF-KB PATHWAY			50	0.318172	1.22016	0.163328	0.297939	1	2128	tags=28%, list=17%, signal=34%
MAPK FAMILY SIGNALING CASCADES			156	0.257559	1.21901	0.101124	0.298763	1	2708	tags=27%, list=22%, signal=34%
TRANSCRIPTIONAL REGULATION BY E2F6			15	0.423504	1.21624	0.21017	0.30091	1	3007	tags=33%, list=24%, signal=44%
RMTS METHYLATE HISTONE ARGININES			15	0.432509	1.2165	0.195246	0.301601	1	2358	tags=40%, list=19%, signal=49%
SIGNALING BY FGFR1			25	0.36683	1.21505	0.214052	0.301776	1	3526	tags=44%, list=29%, signal=61%
ACTIVATION OF NMDA RECEPTORS AND POSTSYNAPTIC EVENTS			29	0.356221	1.21379	0.189873	0.302512	1	2616	tags=34%, list=21%, signal=44%
GPCR DOWNSTREAM SIGNALLING			153	0.258786	1.21053	0.106725	0.306823	1	2056	tags=25%, list=17%, signal=29%
DNA DAMAGE RECOGNITION IN GG-NER			40	0.324407	1.20857	0.191935	0.308631	1	3526	tags=48%, list=29%, signal=66%
RAB REGULATION OF TRAFFICKING			70	0.291638	1.20787	0.166154	0.308653	1	2062	tags=27%, list=17%, signal=32%
EPH-EPHRIN SIGNALING			47	0.317226	1.2054	0.193548	0.309426	1	2357	tags=30%, list=19%, signal=37%
CELLULAR RESPONSE TO HYPOXIA			58	0.302138	1.2056	0.170579	0.310238	1	2192	tags=28%, list=18%, signal=33%
RAB GERANYLGERANYLATION			33	0.342585	1.20624	0.203526	0.310251	1	1855	tags=30%, list=15%, signal=36%
MAP2K AND MAPK ACTIVATION			29	0.357785	1.20293	0.206022	0.311271	1	2696	tags=34%, list=22%, signal=44%
SPHINGOLIPID DE NOVO BIOSYNTHESIS			24	0.370715	1.20323	0.214286	0.311892	1	1072	tags=25%, list=9%, signal=27%
FCERI MEDIATED NF-KB ACTIVATION			46	0.314914	1.20143	0.194805	0.312458	1	2128	tags=26%, list=17%, signal=31%
NEGATIVE REGULATION OF FGFR4 SIGNALING			16	0.417154	1.19891	0.238422	0.314105	1	3526	tags=44%, list=29%, signal=61%
RHO GTPASE EFFECTORS			58	0.303729	1.19654	0.179059	0.314753	1	4237	tags=48%, list=34%, signal=73%
CROSS-PRESENTATION OF SOLUBLE EXOGENOUS ANTIGENS (ENDOSOMES)			42	0.318547	1.19896	0.194079	0.315087	1	2090	tags=26%, list=17%, signal=31%
VISUAL PHOTOTRANSDUCTION			31	0.343014	1.19688	0.209493	0.315325	1	2667	tags=42%, list=22%, signal=53%
NEGATIVE REGULATION OF FGFR3 SIGNALING			15	0.419946	1.19749	0.235786	0.315403	1	3526	tags=47%, list=29%, signal=65%
RAF/MAP KINASE CASCADE			104	0.269161	1.19534	0.156609	0.315651	1	2708	tags=28%, list=22%, signal=35%
DECTIN-2 FAMILY			20	0.388697	1.19181	0.236887	0.317768	1	4611	tags=60%, list=37%, signal=96%
GENERIC TRANSCRIPTION PATHWAY			386	0.228007	1.19238	0.0714286	0.318017	1	3603	tags=33%, list=29%, signal=45%
ANTIGEN PROCESSING-CROSS PRESENTATION			42	0.318547	1.19311	0.2	0.318097	1	2090	tags=26%, list=17%, signal=31%
NETRIN-1 SIGNALING			20	0.39094	1.18972	0.220199	0.320071	1	4250	tags=50%, list=34%, signal=76%
TCR SIGNALING			49	0.312606	1.18498	0.216216	0.32518	1	2128	tags=27%, list=17%, signal=32%
NEGATIVE REGULATION OF FGFR2 SIGNALING			15	0.419946	1.18558	0.232558	0.325315	1	3526	tags=47%, list=29%, signal=65%
TRANSCRIPTIONAL REGULATION BY RUNX1			152	0.25294	1.18403	0.15805	0.325592	1	2389	tags=23%, list=19%, signal=28%
NCAM SIGNALING FOR NEURITE OUT-GROWTH			19	0.382514	1.18188	0.225042	0.327115	1	1984	tags=26%, list=16%, signal=31%
RHOD GTPASE CYCLE			35	0.334306	1.18244	0.215947	0.327198	1	2213	tags=29%, list=18%, signal=35%
MAPK6/MAPK4 SIGNALING			57	0.296816	1.18043	0.204762	0.327288	1	2306	tags=28%, list=19%, signal=34%
DEACTIVATION OF THE BETA-CATENIN TRANSACTIVATING COMPLEX			25	0.361613	1.18084	0.238953	0.327681	1	3526	tags=40%, list=29%, signal=56%
UBIQUITIN MEDIATED DEGRADATION OF PHOSPHORYLATED CDC25A			49	0.303165	1.17883	0.206349	0.328725	1	2090	tags=27%, list=17%, signal=32%
CLATHRIN-MEDIATED ENDOCYTOSIS			103	0.26678	1.17783	0.168116	0.329275	1	3824	tags=37%, list=31%, signal=53%
CYCLIN D ASSOCIATED EVENTS IN G1			23	0.364351	1.17601	0.239024	0.33104	1	2460	tags=35%, list=20%, signal=43%
PLASMA LIPOPROTEIN CLEARANCE			20	0.384031	1.17526	0.231811	0.331265	1	1850	tags=25%, list=15%, signal=29%
PEPTIDE HORMONE METABOLISM			63	0.292119	1.17378	0.208531	0.331412	1	4196	tags=44%, list=34%, signal=67%
ACTIVATION OF NF-KAPPAB IN B CELLS			48	0.304933	1.17298	0.221362	0.331601	1	2128	tags=25%, list=17%, signal=30%
LDL CLEARANCE			20	0.384031	1.17395	0.255	0.332137	1	1850	tags=25%, list=15%, signal=29%
MAPK1/MAPK3 SIGNALING			105	0.267422	1.17151	0.182344	0.333025	1	2708	tags=28%, list=22%, signal=35%
ION HOMEOSTASIS			23	0.3595	1.16899	0.257749	0.335937	1	3490	tags=39%, list=28%, signal=54%
APOPTOSIS			36	0.327484	1.16803	0.227869	0.336338	1	4655	tags=56%, list=38%, signal=89%
REGULATION OF MRNA STABILITY BY PROTEINS THAT BIND AU-RICH ELEMENTS			87	0.271561	1.16462	0.19133	0.336662	1	3331	tags=36%, list=27%, signal=48%
P53-INDEPENDENT G1/S DNA DAMAGE CHECKPOINT			49	0.303165	1.1671	0.223975	0.336812	1	2090	tags=27%, list=17%, signal=32%
ACTIVATION OF SMO			18	0.388379	1.16487	0.27226	0.337285	1	5463	tags=67%, list=44%, signal=119%
UNBLOCKING OF NMDA RECEPTORS, GLUTAMATE BINDING AND ACTIVATION			20	0.375972	1.16517	0.247906	0.337876	1	2616	tags=35%, list=21%, signal=44%
P53-INDEPENDENT DNA DAMAGE RESPONSE			49	0.303165	1.16574	0.230159	0.337999	1	2090	tags=27%, list=17%, signal=32%
RAC2 GTPASE CYCLE			39	0.317753	1.16295	0.247209	0.338282	1	3192	tags=36%, list=26%, signal=48%
CITRIC ACID CYCLE (TCA CYCLE)			20	0.374711	1.161	0.243377	0.340338	1	2299	tags=30%, list=19%, signal=37%
SIGNALING BY NUCLEAR RECEPTORS			106	0.258272	1.15803	0.195084	0.343053	1	2378	tags=26%, list=19%, signal=32%
G1 PHASE			23	0.364351	1.15858	0.24181	0.343222	1	2460	tags=35%, list=20%, signal=43%
AUF1 (HNRNP D0) BINDS AND DESTABILIZES MRNA			61	0.288399	1.15714	0.221418	0.343418	1	3157	tags=38%, list=26%, signal=50%
SUMOYLATION OF TRANSCRIPTION COFACTORS			15	0.406445	1.15632	0.28157	0.343773	1	3620	tags=47%, list=29%, signal=66%
CDT1 ASSOCIATION WITH THE CDC6:ORC:ORIGIN COMPLEX			53	0.294072	1.15265	0.250789	0.348646	1	2090	tags=26%, list=17%, signal=32%
MITOTIC ANAPHASE			95	0.262529	1.15189	0.211161	0.348888	1	2090	tags=23%, list=17%, signal=28%
PHOSPHORYLATION OF SMO			18	0.388379	1.14955	0.288136	0.351756	1	5463	tags=67%, list=44%, signal=119%
MITOTIC G2-G2/M PHASES			76	0.275628	1.14744	0.248804	0.354265	1	2093	tags=26%, list=17%, signal=31%
DOWNSTREAM TCR SIGNALING			48	0.300105	1.1376	0.268589	0.368884	1	2128	tags=25%, list=17%, signal=30%
RHOF GTPASE CYCLE			30	0.333205	1.13776	0.264249	0.369681	1	1470	tags=20%, list=12%, signal=23%
RNA POLYMERASE II TRANSCRIPTION			479	0.212415	1.13174	0.143033	0.377568	1	3603	tags=33%, list=29%, signal=44%
ASSEMBLY OF THE CI CONTAINING COMPLEXES			17	0.378724	1.12993	0.314425	0.379485	1	5663	tags=71%, list=46%, signal=130%
ESR-MEDIATED SIGNALING			83	0.261475	1.12266	0.263651	0.391276	1	2378	tags=25%, list=19%, signal=31%
ASYMMETRIC LOCALIZATION OF PCP PROTEINS			55	0.287192	1.12148	0.278816	0.392046	1	2312	tags=27%, list=19%, signal=33%
PHOSPHORYLATION OF CI			17	0.378724	1.12064	0.301003	0.3923	1	5663	tags=71%, list=46%, signal=130%
REGULATION OF PTEN STABILITY AND ACTIVITY			60	0.274734	1.11471	0.2832	0.401593	1	2582	tags=30%, list=21%, signal=38%
DEGRADATION OF AXIN			50	0.288948	1.11299	0.267913	0.403445	1	2090	tags=26%, list=17%, signal=31%
CELLULAR SENESCENCE			51	0.292027	1.11081	0.295707	0.406047	1	5083	tags=55%, list=41%, signal=93%
PI5P, PP2A AND IER3 REGULATE PI3K/AKT SIGNALING			26	0.333396	1.10777	0.304065	0.410494	1	5276	tags=54%, list=43%, signal=94%
HEMOSTASIS			234	0.222758	1.10512	0.227951	0.410556	1	2026	tags=21%, list=16%, signal=24%
CARDIAC CONDUCTION			32	0.316783	1.10571	0.296825	0.410726	1	3490	tags=34%, list=28%, signal=48%
TRISTETRAPROLIN (TTP, ZFP36) BINDS AND DESTABILIZES MRNA			16	0.375574	1.10607	0.315609	0.411292	1	3331	tags=44%, list=27%, signal=60%
SIGNALING BY ERBB2			26	0.331928	1.10625	0.319422	0.412166	1	3526	tags=42%, list=29%, signal=59%
APC/C:CDC20 MEDIATED DEGRADATION OF SECURIN			61	0.273328	1.10298	0.282642	0.413297	1	2090	tags=23%, list=17%, signal=27%
APOPTOTIC EXECUTION PHASE			32	0.319139	1.10083	0.319079	0.416033	1	4655	tags=56%, list=38%, signal=90%
MITOTIC METAPHASE AND ANAPHASE			97	0.249259	1.09746	0.280781	0.420959	1	2090	tags=23%, list=17%, signal=27%
PEPTIDE LIGAND-BINDING RECEPTORS			31	0.318187	1.09671	0.326333	0.421215	1	3807	tags=48%, list=31%, signal=70%
ORC1 REMOVAL FROM CHROMATIN			63	0.271558	1.09457	0.302003	0.423903	1	2090	tags=25%, list=17%, signal=30%
RHOV GTPASE CYCLE			24	0.334574	1.09177	0.34753	0.426642	1	4237	tags=54%, list=34%, signal=82%
EXTRACELLULAR MATRIX ORGANIZATION			79	0.255919	1.09203	0.297907	0.42743	1	3807	tags=39%, list=31%, signal=56%
SEPARATION OF SISTER CHROMATIDS			61	0.273328	1.08984	0.328616	0.428907	1	2090	tags=23%, list=17%, signal=27%
RUNX1 REGULATES TRANSCRIPTION OF GENES INVOLVED IN DIFFERENTIATION OF KERATINOCYTES			28	0.321533	1.08855	0.350467	0.42898	1	3807	tags=50%, list=31%, signal=72%
APC/C:CDH1 MEDIATED DEGRADATION OF CDC20 AND OTHER APC/C:CDH1 TARGETED PROTEINS IN LATE MITOSIS/EARLY G1			65	0.264772	1.08913	0.308735	0.429055	1	2090	tags=23%, list=17%, signal=28%
MUSCLE CONTRACTION			32	0.316783	1.08293	0.349745	0.436755	1	3490	tags=34%, list=28%, signal=48%
CLASS I MHC MEDIATED ANTIGEN PROCESSING & PRESENTATION			202	0.222731	1.08336	0.290456	0.43705	1	2597	tags=24%, list=21%, signal=30%
NUCLEAR ENVELOPE (NE) REASSEMBLY			34	0.303148	1.0812	0.337008	0.438754	1	3132	tags=38%, list=25%, signal=51%
RHOU GTPASE CYCLE			22	0.336753	1.08031	0.34	0.439347	1	3729	tags=50%, list=30%, signal=72%
ANTIGEN PROCESSING: UBIQUITINATION & PROTEASOME DEGRADATION			198	0.22136	1.07773	0.298146	0.442987	1	2597	tags=24%, list=21%, signal=30%
G1/S TRANSITION			85	0.251185	1.07635	0.325409	0.444305	1	863	tags=16%, list=7%, signal=18%
METABOLISM OF NITRIC OXIDE: NOS3 ACTIVATION AND REGULATION			24	0.3291	1.07503	0.359806	0.44552	1	2378	tags=29%, list=19%, signal=36%
G1/S DNA DAMAGE CHECKPOINTS			55	0.271866	1.07301	0.349544	0.448077	1	2090	tags=25%, list=17%, signal=31%
TRANSCRIPTIONAL REGULATION BY TP53			167	0.223087	1.07081	0.29932	0.449675	1	2005	tags=22%, list=16%, signal=26%
ECM PROTEOGLYCANS			33	0.307863	1.07141	0.365204	0.449828	1	3807	tags=45%, list=31%, signal=66%
ENOS ACTIVATION			23	0.333074	1.06911	0.353234	0.451833	1	2378	tags=30%, list=19%, signal=38%
GLUTATHIONE CONJUGATION			21	0.343815	1.06537	0.380098	0.457498	1	2751	tags=38%, list=22%, signal=49%
ABC TRANSPORTERS IN LIPID HOMEOSTASIS			18	0.353735	1.06247	0.371226	0.460339	1	3019	tags=39%, list=24%, signal=51%
SWITCHING OF ORIGINS TO A POST-REPLICATIVE STATE			79	0.248907	1.06306	0.33234	0.460557	1	2090	tags=23%, list=17%, signal=27%
INOSITOL PHOSPHATE METABOLISM			37	0.297413	1.05951	0.398104	0.46475	1	2378	tags=32%, list=19%, signal=40%
INSULIN RECEPTOR SIGNALLING CASCADE			16	0.355192	1.05062	0.408428	0.480613	1	5233	tags=56%, list=42%, signal=98%
ASSEMBLY OF THE PRE-REPLICATIVE COMPLEX			59	0.262988	1.04726	0.364458	0.485804	1	2090	tags=24%, list=17%, signal=28%
NEDDYLATION			133	0.226021	1.03872	0.376833	0.500569	1	2192	tags=22%, list=18%, signal=26%
GPCR LIGAND BINDING			46	0.272138	1.02382	0.415152	0.528591	1	3807	tags=39%, list=31%, signal=56%
CARGO CONCENTRATION IN THE ER			34	0.288158	1.0204	0.420099	0.528865	1	3807	tags=44%, list=31%, signal=64%
CDK-MEDIATED PHOSPHORYLATION AND REMOVAL OF CDC6			66	0.248346	1.02046	0.40625	0.53009	1	2090	tags=23%, list=17%, signal=27%
RHO GTPASES ACTIVATE WASPS AND WAVES			22	0.323152	1.02085	0.425461	0.530602	1	2088	tags=27%, list=17%, signal=33%
PI METABOLISM			31	0.294545	1.02211	0.431596	0.530823	1	4593	tags=61%, list=37%, signal=97%
SLC-MEDIATED TRANSMEMBRANE TRANSPORT			160	0.215943	1.0214	0.411681	0.530881	1	2630	tags=24%, list=21%, signal=30%
CLASS A/1 (RHODOPSIN-LIKE RECEPTORS)			46	0.272138	1.01829	0.427406	0.53154	1	3807	tags=39%, list=31%, signal=56%
THE PHOTOTRANSDUCTION CASCADE			18	0.336589	1.01487	0.464345	0.536898	1	2644	tags=39%, list=21%, signal=49%
SIGNALING BY HEDGEHOG			108	0.224091	1.01244	0.427128	0.540268	1	2090	tags=22%, list=17%, signal=27%
DEGRADATION OF THE EXTRACELLULAR MATRIX			35	0.285883	1.00697	0.437908	0.550158	1	4720	tags=49%, list=38%, signal=78%
METABOLISM OF ANGIOTENSINOGEN TO ANGIOTENSINS			53	0.259015	1.00596	0.443163	0.550489	1	4509	tags=47%, list=37%, signal=74%
COMMON PATHWAY OF FIBRIN CLOT FORMATION			26	0.301911	1.00452	0.452922	0.551895	1	3807	tags=50%, list=31%, signal=72%
INTRINSIC PATHWAY OF FIBRIN CLOT FORMATION			26	0.301911	1.00288	0.434711	0.552394	1	3807	tags=50%, list=31%, signal=72%
FORMATION OF THE CORNIFIED ENVELOPE			21	0.315078	1.00204	0.451613	0.55272	1	4888	tags=48%, list=40%, signal=79%
FORMATION OF FIBRIN CLOT (CLOTTING CASCADE)			26	0.301911	1.00111	0.458671	0.553147	1	3807	tags=50%, list=31%, signal=72%
GLUCOCORTICOID BIOSYNTHESIS			27	0.298632	1.0031	0.457483	0.553337	1	3807	tags=48%, list=31%, signal=69%
KERATINIZATION			21	0.315078	0.997284	0.447635	0.555313	1	4888	tags=48%, list=40%, signal=79%
INACTIVATION, RECOVERY AND REGULATION OF THE PHOTOTRANSDUCTION CASCADE			18	0.336589	0.996009	0.479798	0.556447	1	2644	tags=39%, list=21%, signal=49%
MITOTIC G1 PHASE AND G1/S TRANSITION			104	0.223322	0.997348	0.452774	0.556618	1	2460	tags=25%, list=20%, signal=31%
NEGATIVE REGULATION OF FGFR1 SIGNALING			17	0.340413	0.998112	0.45812	0.557837	1	3526	tags=41%, list=29%, signal=58%
PROCESSING OF CAPPED INTRON-CONTAINING PRE-MRNA			194	0.204934	0.997444	0.472954	0.557863	1	3632	tags=33%, list=29%, signal=46%
EGFR DOWNREGULATION			18	0.332895	0.993507	0.481667	0.558461	1	5276	tags=78%, list=43%, signal=136%
FGFR2 ALTERNATIVE SPLICING			23	0.30691	0.994046	0.461412	0.558806	1	1879	tags=22%, list=15%, signal=26%
DNA REPLICATION			110	0.224261	0.98825	0.489552	0.56736	1	927	tags=15%, list=8%, signal=17%
G ALPHA (I) SIGNALLING EVENTS			88	0.22482	0.979208	0.5088	0.582873	1	3675	tags=35%, list=30%, signal=50%
UCH PROTEINASES			76	0.236539	0.979911	0.501493	0.582918	1	2138	tags=22%, list=17%, signal=27%
CDC20:PHOSPHO-APC/C MEDIATED DEGRADATION OF CYCLIN A			67	0.235816	0.976114	0.49226	0.586211	1	2090	tags=21%, list=17%, signal=25%
G-PROTEIN MEDIATED EVENTS			40	0.263354	0.976753	0.50858	0.58645	1	2026	tags=28%, list=16%, signal=33%
TRANSPORT OF BILE SALTS AND ORGANIC ACIDS, METAL IONS AND AMINE COMPOUNDS			60	0.243865	0.969863	0.521472	0.597489	1	2630	tags=25%, list=21%, signal=32%
TCF DEPENDENT SIGNALING IN RESPONSE TO WNT			98	0.219137	0.968817	0.529862	0.598174	1	3315	tags=29%, list=27%, signal=39%
ACTIVATION OF MATRIX METALLOPROTEINASES			17	0.321822	0.962447	0.501672	0.609507	1	702	tags=18%, list=6%, signal=19%
HEPARAN SULFATE/HEPARIN (HS-GAG) METABOLISM			24	0.301344	0.960756	0.512862	0.609955	1	3770	tags=50%, list=31%, signal=72%
CELLULAR RESPONSE TO HEAT STRESS			73	0.231345	0.960849	0.558867	0.611252	1	3418	tags=42%, list=28%, signal=58%
PYRUVATE METABOLISM			20	0.310052	0.952588	0.528239	0.624945	1	4108	tags=45%, list=33%, signal=67%
REGULATION OF ACTIN DYNAMICS FOR PHAGOCYTIC CUP FORMATION			27	0.284203	0.950362	0.540453	0.628034	1	2088	tags=26%, list=17%, signal=31%
HEDGEHOG 'OFF' STATE			91	0.220234	0.947551	0.56315	0.630548	1	2090	tags=22%, list=17%, signal=26%
ORGANIC CATION/ANION/ZWITTERION TRANSPORT			25	0.286746	0.947783	0.555016	0.631579	1	2630	tags=32%, list=21%, signal=41%
HSF1-DEPENDENT TRANSACTIVATION			23	0.288355	0.943938	0.548495	0.636132	1	3418	tags=52%, list=28%, signal=72%
FCGAMMA RECEPTOR (FCGR) DEPENDENT PHAGOCYTOSIS			31	0.270978	0.934101	0.557912	0.654201	1	2088	tags=26%, list=17%, signal=31%
PROTEIN UBIQUITINATION			61	0.230597	0.932231	0.574924	0.656286	1	1349	tags=16%, list=11%, signal=18%
SYNTHESIS OF IP3 AND IP4 IN THE CYTOSOL			20	0.306353	0.929131	0.574043	0.660652	1	3165	tags=45%, list=26%, signal=60%
M PHASE			154	0.195654	0.924908	0.630372	0.667614	1	2265	tags=21%, list=18%, signal=26%
CHROMATIN ORGANIZATION			67	0.223791	0.914149	0.627036	0.687726	1	2358	tags=19%, list=19%, signal=24%
CHROMATIN MODIFYING ENZYMES			67	0.223791	0.903971	0.631741	0.704621	1	2358	tags=19%, list=19%, signal=24%
CELL JUNCTION ORGANIZATION			33	0.260909	0.904018	0.602694	0.7062	1	3161	tags=30%, list=26%, signal=41%
IGF1R SIGNALING CASCADE			15	0.312426	0.899294	0.607394	0.71075	1	5233	tags=53%, list=42%, signal=92%
APC:CDC20 MEDIATED DEGRADATION OF CELL CYCLE PROTEINS PRIOR TO SATISFATION OF THE CELL CYCLE CHECKPOINT			68	0.217482	0.899548	0.658574	0.711914	1	2090	tags=21%, list=17%, signal=25%
BUTYRATE RESPONSE FACTOR 1 (BRF1) BINDS AND DESTABILIZES MRNA			16	0.308181	0.896874	0.608985	0.713774	1	3331	tags=38%, list=27%, signal=51%
NEGATIVE REGULATION OF THE PI3K/AKT NETWORK			29	0.264632	0.893196	0.65247	0.719476	1	2265	tags=24%, list=18%, signal=29%
SIGNALING BY TYPE 1 INSULIN-LIKE GROWTH FACTOR 1 RECEPTOR (IGF1R)			15	0.312426	0.89187	0.614853	0.720467	1	5233	tags=53%, list=42%, signal=92%
RNA POLYMERASE II TRANSCRIPTION TERMINATION			52	0.230051	0.890217	0.654088	0.721969	1	3696	tags=38%, list=30%, signal=55%
HIPPO/WARTS PATHWAY			17	0.305623	0.887576	0.612628	0.725414	1	2598	tags=35%, list=21%, signal=45%
N-GLYCAN TRIMMING IN THE ER AND CALNEXIN/CALRETICULIN CYCLE			16	0.305842	0.886639	0.630872	0.725546	1	1952	tags=31%, list=16%, signal=37%
G ALPHA (Q) SIGNALLING EVENTS			75	0.211614	0.885108	0.660522	0.726787	1	3807	tags=36%, list=31%, signal=52%
UB-SPECIFIC PROCESSING PROTEASES			115	0.194877	0.883493	0.707463	0.728245	1	2131	tags=19%, list=17%, signal=23%
APC/C:CDC20 MEDIATED DEGRADATION OF MITOTIC PROTEINS			69	0.213477	0.871298	0.713405	0.750405	1	2090	tags=20%, list=17%, signal=24%
TRANSCRIPTIONAL ACTIVITY OF SMAD2/SMAD3:SMAD4 HETEROTRIMER			35	0.242707	0.864054	0.687097	0.756953	1	4551	tags=49%, list=37%, signal=77%
MITOCHONDRIAL BIOGENESIS			23	0.268416	0.864525	0.665563	0.757792	1	5863	tags=70%, list=47%, signal=132%
RAB GEFS EXCHANGE GTP FOR GDP ON RABS			54	0.219891	0.866416	0.702955	0.757875	1	2062	tags=24%, list=17%, signal=29%
ACTIVATION OF APC/C AND APC/C:CDC20 MEDIATED DEGRADATION OF MITOTIC PROTEINS			70	0.207239	0.864548	0.725581	0.759508	1	2090	tags=20%, list=17%, signal=24%
SIGNALING BY NON-RECEPTOR TYROSINE KINASES			20	0.274751	0.861305	0.648298	0.76036	1	3526	tags=45%, list=29%, signal=63%
HDACS DEACETYLATE HISTONES			21	0.272851	0.857427	0.662867	0.765729	1	1782	tags=19%, list=14%, signal=22%
INTERCONVERSION OF NUCLEOTIDE DI- AND TRIPHOSPHATES			16	0.293401	0.855428	0.689034	0.767688	1	4209	tags=50%, list=34%, signal=76%
SIGNALING BY PTK6			20	0.274751	0.852514	0.657581	0.767773	1	3526	tags=45%, list=29%, signal=63%
REGULATION OF COMPLEMENT CASCADE			25	0.257067	0.852519	0.676819	0.769512	1	1932	tags=20%, list=16%, signal=24%
ESTROGEN-DEPENDENT GENE EXPRESSION			40	0.236194	0.85318	0.718494	0.77004	1	3593	tags=38%, list=29%, signal=53%
GLYCOSAMINOGLYCAN METABOLISM			47	0.22359	0.848574	0.714065	0.773236	1	3808	tags=43%, list=31%, signal=61%
COMPLEMENT CASCADE			25	0.257067	0.846589	0.678808	0.775095	1	1932	tags=20%, list=16%, signal=24%
PHOSPHOLIPID METABOLISM			123	0.185111	0.843193	0.795977	0.779458	1	4682	tags=43%, list=38%, signal=69%
G ALPHA (S) SIGNALLING EVENTS			24	0.25858	0.840336	0.679245	0.782606	1	3754	tags=38%, list=30%, signal=54%
FORMATION OF ATP BY CHEMIOSMOTIC COUPLING			15	0.283683	0.832888	0.684474	0.793842	1	5863	tags=73%, list=47%, signal=139%
E3 UBIQUITIN LIGASES UBIQUITINATE TARGET PROTEINS			42	0.220034	0.828297	0.755521	0.799856	1	1349	tags=14%, list=11%, signal=16%
TRANSCRIPTIONAL REGULATION BY SMALL RNAS			31	0.237964	0.826996	0.747573	0.800271	1	1833	tags=23%, list=15%, signal=26%
CELL-CELL COMMUNICATION			39	0.223277	0.815768	0.7632	0.817453	1	3668	tags=31%, list=30%, signal=44%
O-LINKED GLYCOSYLATION OF MUCINS			29	0.235266	0.811829	0.751269	0.822091	1	4363	tags=45%, list=35%, signal=69%
GABA SYNTHESIS, RELEASE, REUPTAKE AND DEGRADATION			16	0.280375	0.806143	0.726678	0.829491	1	1382	tags=19%, list=11%, signal=21%
SEMAPHORIN INTERACTIONS			24	0.244678	0.804232	0.763513	0.830675	1	5276	tags=63%, list=43%, signal=109%
CRISTAE FORMATION			15	0.283683	0.796631	0.764045	0.840399	1	5863	tags=73%, list=47%, signal=139%
RHO GTPASES ACTIVATE PAKS			15	0.272791	0.78599	0.751667	0.854987	1	4237	tags=53%, list=34%, signal=81%
GENE SILENCING BY RNA			37	0.214262	0.773204	0.817886	0.871456	1	1833	tags=22%, list=15%, signal=25%
DEADENYLATION-DEPENDENT MRNA DECAY			37	0.215033	0.767561	0.828076	0.877055	1	2235	tags=24%, list=18%, signal=30%
O-LINKED GLYCOSYLATION			40	0.203185	0.748767	0.869494	0.899208	1	3287	tags=33%, list=27%, signal=44%
PROTEIN FOLDING			20	0.238153	0.742832	0.809603	0.904472	1	3609	tags=40%, list=29%, signal=56%
CHAPERONIN-MEDIATED PROTEIN FOLDING			20	0.238153	0.73747	0.824916	0.90483	1	3609	tags=40%, list=29%, signal=56%
SIGNALING BY RETINOIC ACID			20	0.239958	0.737681	0.813875	0.906584	1	3893	tags=45%, list=32%, signal=66%
GLUTAMATE NEUROTRANSMITTER RELEASE CYCLE			16	0.254419	0.739228	0.820513	0.906788	1	59	tags=6%, list=0%, signal=6%
PLASMA LIPOPROTEIN ASSEMBLY, REMODELING, AND CLEARANCE			48	0.187639	0.720139	0.903846	0.921482	1	2231	tags=17%, list=18%, signal=20%
IONOTROPIC ACTIVITY OF KAINATE RECEPTORS			23	0.219529	0.712326	0.859038	0.927398	1	2644	tags=35%, list=21%, signal=44%
MRNA DECAY BY 3' TO 5' EXORIBONUCLEASE			15	0.248159	0.699039	0.866667	0.937681	1	1147	tags=20%, list=9%, signal=22%
ACTIVATION OF CA-PERMEABLE KAINATE RECEPTOR			23	0.219529	0.694574	0.893443	0.939389	1	2644	tags=35%, list=21%, signal=44%
NUCLEAR RECEPTOR TRANSCRIPTION PATHWAY			17	0.231893	0.68326	0.900673	0.94698	1	2634	tags=29%, list=21%, signal=37%
RUNX1 REGULATES GENES INVOLVED IN MEGAKARYOCYTE DIFFERENTIATION AND PLATELET FUNCTION			41	0.178047	0.669983	0.948438	0.954678	1	1551	tags=10%, list=13%, signal=11%
DIGESTION OF DIETARY LIPID			23	0.201389	0.643822	0.91723	0.968784	1	4888	tags=43%, list=40%, signal=72%
DOPAMINE NEUROTRANSMITTER RELEASE CYCLE			18	0.213075	0.63279	0.939597	0.972439	1	1278	tags=11%, list=10%, signal=12%
PROTEIN-PROTEIN INTERACTIONS AT SYNAPSES			26	0.189999	0.625465	0.943457	0.97389	1	4382	tags=42%, list=35%, signal=65%
GLYCEROPHOSPHOLIPID BIOSYNTHESIS			92	0.135912	0.600723	0.997059	0.982021	1	4682	tags=37%, list=38%, signal=59%
ALPHA-LINOLENIC (OMEGA3) AND LINOLEIC (OMEGA6) ACID METABOLISM			19	0.16502	0.496256	0.996737	0.995865	1	2483	tags=21%, list=20%, signal=26%
ALPHA-LINOLENIC ACID (ALA) METABOLISM			19	0.16502	0.499549	0.986371	0.997685	1	2483	tags=21%, list=20%, signal=26%
APC/C:CDC20 MEDIATED DEGRADATION OF CYCLIN B			21	0.169572	0.519554	0.987952	0.997715	1	3526	tags=29%, list=29%, signal=40%

## Sheet: Ranked Gene List
NAME	SCORE
CG5413	3.15425
CG12142	2.98622
CG43139	2.91213
CG9200	2.76672
CG8221	2.54459
CG7523	2.4905
CG6946	2.4633
CG7221	2.4029
CG34163	2.39877
CG5697	2.34574
CG6182	2.31592
CG2004	2.24907
CG9796	2.23719
CG33977	2.21181
CG3561	2.19624
CG10688	2.18681
CG14996	2.15784
CG15605	2.15001
CG15317	2.14935
CG9434	2.1436
CG15155	2.13936
CG17158	2.1351
CG12012	2.12707
CG4337	2.12375
CG10194	2.11539
CG4157	2.09681
CG46302	2.09272
CG6357	2.08934
CG10045	2.06437
CG3189	2.05727
CG12868	2.05244
CG17331	2.05144
CG2086	2.04102
CG7362	2.03809
CG14401	2.03167
CG12845	2.01981
CG15213	2.00943
CG3201	2.00613
CG31431	1.99146
CG3129	1.98171
CG6453	1.97666
CG13410	1.97115
CG1532	1.96728
CG30342	1.96452
CG33338	1.9633
CG12171	1.95879
CG17528	1.94732
CG1558	1.93862
CG4108	1.92461
CG8066	1.92172
CG8448	1.90368
CG5489	1.90273
CG2260	1.89963
CG4775	1.89382
CG2813	1.89342
CG8436	1.88303
CG4598	1.88276
CG17530	1.87657
CG9771	1.87074
CG12210	1.86959
CG12070	1.8639
CG6891	1.85607
CG5346	1.8485
CG3422	1.84705
CG5905	1.83423
CG6302	1.82927
CG6474	1.8287
CG12108	1.82464
CG2670	1.82442
CG13339	1.8234
CG1836	1.82159
CG31710	1.80575
CG4159	1.80262
CG11151	1.79714
CG7788	1.7963
CG14057	1.78451
CG9383	1.78237
CG34231	1.78084
CG6353	1.77976
CG31955	1.77827
CG13618	1.77224
CG2678	1.77194
CG5958	1.76808
CG4618	1.76598
CG11454	1.76416
CG10992	1.76252
CG30197	1.75873
CG4153	1.75764
CG40045	1.75621
CG13779	1.752
CG3603	1.75122
CG10098	1.75053
CG7737	1.74925
CG40410	1.74775
CG10160	1.74535
CG15912	1.74405
CG5535	1.73912
CG17664	1.73551
CG8008	1.73364
CG6459	1.73009
CR42722	1.72996
CG1591	1.7274
CG8042	1.72547
CR33487	1.72493
CG40439	1.71891
CG7009	1.71422
CG11563	1.71345
CG40160	1.71122
CG12954	1.71061
CG12186	1.70322
CG16985	1.70219
CG6725	1.70035
CG14548	1.6957
CG30498	1.695
CG3680	1.68771
CG42458	1.68706
CG11655	1.68659
CG11444	1.68327
CG5978	1.68137
CG16986	1.67823
CG4592	1.67656
CG10724	1.67335
CG9493	1.66657
CG30423	1.66372
CG1298	1.66344
CG30360	1.66128
CG11390	1.66012
CG13822	1.65765
CG31472	1.6567
CG5021	1.65581
CG5972	1.65553
CG15173	1.65455
CG33844	1.65349
CG34043	1.65205
CG30154	1.65172
CG14457	1.65158
CG8073	1.64883
CG2216	1.64841
CG9669	1.64829
CG10395	1.64606
CG18643	1.64447
CG6560	1.64195
CG12134	1.63914
CG8353	1.63476
CG13101	1.63008
CG3782	1.62783
CG8369	1.62773
CG11009	1.62571
CG18292	1.62284
CG32396	1.62135
CG6028	1.61982
CG15897	1.61945
CG13887	1.61874
CG32843	1.6176
CG31800	1.61555
CG18548	1.60915
CG14907	1.60759
CG8210	1.60647
CG1572	1.60631
CG8806	1.60554
CG7789	1.60525
CG2859	1.60366
CG3469	1.59685
CG17168	1.59652
CG14292	1.58979
CG12924	1.58631
CG18673	1.58457
CG1447	1.58104
CG10531	1.57962
CG1623	1.57257
CG12752	1.56673
CG3171	1.56599
CG6707	1.56546
CG2911	1.55968
CR45963	1.55824
CG34456	1.55695
CG17177	1.55629
CG6209	1.5556
CG10842	1.55314
CG13391	1.55215
CG7049	1.55051
CG18730	1.54594
CG31764	1.54593
CG9917	1.54298
CG33276	1.54272
CG5380	1.54064
CG18327	1.54004
CG10278	1.53235
CG11086	1.53058
CG14984	1.53045
CG6174	1.52924
CG5693	1.52729
CG1599	1.52574
CG4944	1.52442
CG17110	1.52421
CG4953	1.5242
CG14985	1.52381
CG40293	1.52105
CG4936	1.51753
CG14133	1.51732
CG13707	1.51649
CG2229	1.51603
CG31370	1.51402
CG17533	1.5136
CG2261	1.51296
CR44911	1.51292
CG2185	1.51198
CG42394	1.51184
CG6877	1.50932
CG9667	1.50883
CG4495	1.50662
CG9954	1.5059
CG2107	1.50425
CG30285	1.50347
CG5352	1.50271
CG5986	1.50145
CG10922	1.50078
CR46273	1.49997
CG8190	1.49402
CG8495	1.49402
CG15196	1.49114
CG1888	1.48727
CG7265	1.48659
CG6733	1.48602
CG17454	1.48385
CG13751	1.47981
CG3269	1.47788
CG10217	1.47679
CG9375	1.47586
CG1827	1.47226
CG3262	1.47189
CG31868	1.47186
CG17985	1.47088
CG14734	1.47088
CG4803	1.46688
CG31447	1.46644
CG13780	1.46567
CR43314	1.46546
CG6751	1.46546
CG5910	1.46545
CG34157	1.46518
CG17210	1.46306
CG3238	1.46291
CG14671	1.46187
CG14635	1.4616
CG10540	1.46155
CG8416	1.45789
CG42489	1.45682
CG7620	1.45625
CG7076	1.45302
CG11128	1.45295
CG4869	1.45258
CG1448	1.4519
CG10877	1.44964
CG18343	1.4446
CG32640	1.44446
CG12655	1.44413
CG4098	1.44373
CG8134	1.44284
CG33332	1.44157
CG4334	1.43975
CG15191	1.43956
CG17883	1.43761
CG5106	1.43678
CG2680	1.43523
CG15211	1.43347
CG32147	1.43276
CG3639	1.4312
CG2177	1.4312
CG11134	1.43001
CG6801	1.42986
CG8128	1.42918
CG3663	1.42694
CG9577	1.42684
CG5258	1.42569
CG3260	1.42535
CG4742	1.42452
CG7882	1.42421
CG7207	1.42397
CG3337	1.42073
CR44552	1.41971
CG11284	1.41922
CG14005	1.41913
CG1072	1.41871
CR43684	1.41444
CG7627	1.40752
CG33926	1.40736
CR44870	1.40444
CG5663	1.40307
CG11555	1.4028
CG34159	1.40194
CG32428	1.39876
CG42235	1.39845
CG32195	1.39832
CG7625	1.39479
CG8186	1.39353
CG14818	1.39232
CG1707	1.39229
CG14980	1.39216
CG17934	1.39086
CG3988	1.39018
CG9579	1.38983
CG32407	1.38803
CG1764	1.38651
CG9828	1.3807
CG18315	1.37933
CG3851	1.37927
CG2922	1.37914
CG8539	1.37873
CG42445	1.37871
CG4321	1.37841
CG6601	1.37749
CG4254	1.37712
CG4381	1.3768
CR45957	1.37666
CG2574	1.37651
CG1640	1.37488
CG3594	1.37334
CG11377	1.37259
CG8430	1.37171
CG3947	1.37091
CG10026	1.37005
CG13929	1.36893
CG32023	1.36885
CG3450	1.36864
CG6218	1.36852
CG41503	1.36851
CG13086	1.36841
CG11405	1.3679
CG4071	1.36778
CG2867	1.36731
CG32694	1.3627
CG13628	1.36269
CG10685	1.36264
CG12232	1.36162
CG34446	1.36148
CG8624	1.35885
CG44167	1.35831
CG10622	1.35831
CG2206	1.35545
CR46272	1.35267
CG5730	1.3517
CG30115	1.35083
CG7398	1.35009
CG32441	1.35006
CG34189	1.34852
CG10399	1.34765
CG2078	1.34755
CG33511	1.34524
CG8055	1.34414
CG8734	1.34299
CG10165	1.3419
CG16912	1.3419
CG13014	1.34167
CG17224	1.34152
CG34074	1.34091
CG12141	1.34065
CG9748	1.34054
CG1877	1.34007
CG4647	1.33922
CG6610	1.33916
CG31721	1.33849
CG5207	1.33801
CG33284	1.3363
CG31516	1.33577
CG42376	1.33382
CG7830	1.33344
CG7486	1.33307
CG32495	1.33277
CG4161	1.33076
CG8028	1.33036
CG14779	1.33007
CG4406	1.32891
CG3315	1.32885
CG7291	1.32876
CG31357	1.32663
CG32409	1.32575
CG11669	1.3248
CG6195	1.32372
CR44700	1.32276
CG13698	1.32267
CG33979	1.32266
CG33969	1.32039
CG9453	1.32
CG31098	1.31964
CG1017	1.31963
CG34379	1.31883
CG4244	1.31788
CR43889	1.31787
CG7519	1.31703
CG14210	1.31636
CG3779	1.31592
CG40451	1.31561
CG44012	1.31557
CG9893	1.31519
CG32594	1.31438
CG5068	1.31191
CG10561	1.31174
CG12292	1.31137
CG7103	1.31086
CG8578	1.31068
CG4210	1.31067
CG31751	1.31029
CG5395	1.30902
CG43055	1.30737
CG6177	1.30597
CG6776	1.30476
CG9648	1.30421
CG3948	1.30354
CG32069	1.30335
CG2147	1.30214
CG9773	1.30131
CG5930	1.30028
CG42542	1.29944
CG10560	1.29871
CG1315	1.29864
CG15546	1.2974
CR44300	1.29625
CG43720	1.2954
CG6692	1.29525
CG31373	1.29484
CG30016	1.29372
CG4199	1.29362
CG31842	1.29291
CG9775	1.2919
CG3931	1.29002
CG7842	1.28989
CG14464	1.2897
CG17029	1.28926
CG6852	1.28882
CG44227	1.28794
CG4289	1.28568
CG10810	1.28297
CG8498	1.28295
CG15098	1.28292
CG17510	1.28035
CG1794	1.27968
CG7614	1.27858
CG3847	1.27449
CG16827	1.27416
CG32109	1.27266
CG8386	1.27246
CG17836	1.27091
CG4109	1.27057
CG8331	1.26983
CG18619	1.26955
CG9737	1.26861
CG6812	1.26842
CG13941	1.2666
CG4593	1.26637
CG32579	1.2655
CG5953	1.26549
CG40191	1.26499
CG9555	1.26377
CG12010	1.26322
CG10673	1.26272
CG4523	1.2624
CG6067	1.26224
CG8338	1.26221
CG11027	1.26216
CG7108	1.26027
CG5463	1.26018
CG11188	1.26014
CG6677	1.26004
CG14969	1.25932
CG5432	1.25899
CG32649	1.25861
CG1344	1.25849
CG14184	1.25799
CG40218	1.25778
CG15891	1.25756
CG4303	1.25741
CG4860	1.2569
CG34132	1.25677
CR43719	1.25618
CG10122	1.25605
CG3350	1.25596
CG15793	1.25484
CG7200	1.25387
CG4694	1.2531
CG3270	1.25297
CG33336	1.25101
CG10060	1.25046
CG34092	1.25041
CG5091	1.25013
CG11176	1.24952
CG34330	1.24909
CG8975	1.24836
CG32280	1.24829
CG6056	1.24685
CG4214	1.24585
CG7249	1.24558
CG14887	1.24552
CG16758	1.24292
CG5004	1.24208
CG8778	1.24163
CR43857	1.24126
CG18731	1.24099
CG33126	1.24082
CR45350	1.24081
CG17068	1.24068
CG6172	1.24041
CG4407	1.24019
CG4934	1.2401
CG9401	1.23974
CG4607	1.23961
CG32202	1.23933
CG14450	1.23913
CG3423	1.23804
CG8315	1.23566
CG17751	1.23465
CG32656	1.23445
CG31313	1.2334
CG1560	1.23264
CG2970	1.23097
CG32512	1.23044
CG33217	1.22947
CG12530	1.22822
CG11892	1.22771
CG13848	1.22717
CG10553	1.22664
CG2915	1.22588
CG11490	1.22556
CG3460	1.22424
CG15661	1.22391
CG17065	1.22342
CG31196	1.22232
CG8084	1.22226
CG12384	1.22218
CG7122	1.22148
CG8823	1.22129
CG18268	1.21921
CG4443	1.21885
CG7823	1.21806
CG17683	1.21738
CG14672	1.21732
CR32957	1.21655
CG5935	1.21596
CG5906	1.21523
CG42808	1.21501
CG8843	1.21499
CG5525	1.21473
CG8725	1.21381
CG7183	1.21377
CG5590	1.21373
CG17437	1.21323
CG2681	1.21188
CG10575	1.2113
CG8282	1.21127
CG30445	1.21115
CG32368	1.21094
CG8928	1.21054
CG6226	1.20956
CG31952	1.20943
CG10639	1.20936
CG12065	1.20893
CG17876	1.20838
CG32373	1.2074
CG8671	1.20738
CG9588	1.20682
CG3762	1.20523
CG16983	1.20523
CG3093	1.2036
CG3082	1.20252
CG32446	1.20236
CG9286	1.20134
CG8053	1.20055
CG9603	1.2
CG6625	1.19939
CG12355	1.19871
CG10246	1.19844
CG13533	1.19831
CG12797	1.19767
CG6758	1.19759
CG16996	1.19739
CG9853	1.19679
CG13603	1.19647
CG32056	1.19636
CG7526	1.19624
CG13648	1.19499
CG1142	1.1948
CG18817	1.19382
CG6835	1.19376
CG8029	1.19352
CG6583	1.19272
CG3488	1.19259
CG18271	1.19172
CG8925	1.19137
CG33111	1.19128
CG32850	1.19084
CG43064	1.19001
CR44921	1.1898
CG4594	1.18976
CG3024	1.18968
CG14695	1.1891
CG11372	1.18876
CG13072	1.18763
CG44015	1.18733
CG17166	1.18692
CG5582	1.18667
CG1416	1.18666
CG13399	1.18645
CG32599	1.1859
CG33968	1.18543
CG10778	1.18457
CR46017	1.18412
CG1665	1.18359
CG3589	1.18326
CG15671	1.18232
CG7277	1.1816
CG32107	1.17924
CG3633	1.17918
CG9952	1.17839
CG32038	1.17742
CG33774	1.17677
CG4279	1.17513
CG6255	1.17505
CG6092	1.17424
CG13773	1.17359
CG2789	1.17354
CG9904	1.17344
CG3083	1.17276
CG7637	1.1723
CG30371	1.17149
CG4680	1.1714
CG17652	1.17122
CR45598	1.1712
CG1303	1.17109
CG17333	1.1701
CG14857	1.1696
CG9296	1.16847
CG9664	1.16813
CG30104	1.16804
CG42807	1.16541
CG11426	1.16523
CG4373	1.16457
CG3527	1.16425
CG9034	1.1633
CG4320	1.16322
CG14437	1.1632
CG9852	1.16313
CG12323	1.16291
CG14939	1.16145
CR44279	1.16028
CG12559	1.1594
CR43933	1.15937
CG6836	1.15849
CG13369	1.15794
CG31075	1.15658
CG14507	1.1556
CG7635	1.15557
CG11447	1.15519
CG7713	1.1549
CG34391	1.15461
CG9378	1.15459
CG14220	1.15452
CG3566	1.15402
CR43600	1.15397
CR6900	1.15393
CG2503	1.15392
CG2275	1.15319
CG9099	1.15314
CG10206	1.15197
CG6467	1.1517
CG18473	1.15107
CG34381	1.15088
CG3644	1.15014
CR45286	1.14973
CG8021	1.14964
CG8620	1.14948
CG14434	1.14887
CG30339	1.14876
CG17660	1.1484
CG7427	1.14833
CG18143	1.14784
CG17059	1.14766
CG13949	1.1471
CG9498	1.14681
CG11658	1.1459
CG30388	1.14569
CG5680	1.14545
CG8363	1.14526
CG5497	1.14525
CG10637	1.14488
CG7925	1.14481
CG30411	1.14434
CG3183	1.14374
CG6948	1.14311
CG7883	1.14271
CG9117	1.14255
CG3712	1.14248
CG6884	1.14248
CG11217	1.14135
CG7224	1.14091
CG17642	1.14001
CG31864	1.1399
CG32633	1.13966
CG32452	1.13951
CG17170	1.139
CG3568	1.13626
CG3006	1.13585
CG11943	1.13555
CG4859	1.13491
CG31204	1.13459
CG8588	1.13401
CG8526	1.1338
CG31097	1.13371
CG2087	1.13329
CG1796	1.13303
CG8936	1.13295
CG3412	1.13206
CG5177	1.13186
CG7850	1.13179
CG7860	1.13165
CG2924	1.13132
CG14830	1.1312
CG30489	1.13117
CG3415	1.13093
CG3004	1.13063
CG12844	1.13029
CR45854	1.12988
CG40263	1.12984
CG4437	1.12982
CG6403	1.12975
CG14966	1.12908
CG11893	1.12897
CG1064	1.12844
CG3362	1.12788
CG1747	1.12742
CG13926	1.12691
CR45020	1.12621
CG6046	1.12537
CG31040	1.12302
CG10627	1.12274
CG8311	1.12222
CG17723	1.12211
CG9330	1.12187
CG15877	1.12152
CG14211	1.11971
CG5803	1.11922
CG2374	1.11904
CG9104	1.11862
CG1507	1.11753
CR45604	1.11752
CG8031	1.11596
CG17262	1.11574
CG18030	1.11476
CG3997	1.11461
CG2277	1.11366
CR44953	1.11334
CG15855	1.11236
CG7355	1.11116
CG11334	1.11093
CG5167	1.11049
CG4083	1.1104
CG13567	1.11019
CG14999	1.11008
CG12132	1.11007
CG33207	1.11003
CG2171	1.1098
CG8132	1.10942
CG3529	1.10925
CG32448	1.10924
CR34094	1.10817
CG18001	1.10779
CG9253	1.10755
CG8321	1.10663
CG11576	1.10635
CG16982	1.10606
CG14084	1.10604
CG42806	1.10524
CG10195	1.10447
CG31323	1.10418
CG17753	1.10409
CG5515	1.10359
CG13849	1.10329
CG13277	1.10273
CG11926	1.10272
CG17486	1.10264
CG6272	1.10252
CG30428	1.10247
CG17026	1.10187
CG17320	1.10123
CG8824	1.10057
CG2297	1.10028
CG1946	1.09959
CG5902	1.09773
CG7059	1.09752
CG17645	1.09751
CG8814	1.09688
CG1440	1.09688
CG42733	1.09672
CG8191	1.09616
CG10002	1.09616
CG12052	1.09586
CG13189	1.09565
CG7722	1.09485
CG4230	1.09436
CG17540	1.09375
CG9496	1.09185
CG43394	1.09035
CG13432	1.08954
CG1458	1.08878
CR10102	1.0886
CG31469	1.08834
CG10460	1.08782
CG5813	1.08752
CG4927	1.08743
CG10207	1.08736
CG1529	1.08735
CG2263	1.08691
CG9004	1.08684
CG5390	1.08558
CG11853	1.08532
CG15117	1.08518
CG5819	1.08446
CG7668	1.08445
CG10723	1.08355
CG14817	1.08279
CR46258	1.0826
CG3305	1.08241
CG5188	1.0817
CG18622	1.08064
CG2158	1.08047
CG6262	1.08036
CG3361	1.08032
CG12007	1.07976
CG17002	1.07862
CG4663	1.07848
CG16898	1.07801
CG2310	1.07723
CG7529	1.07431
CG16747	1.07395
CG31860	1.07393
CG13946	1.07369
CG2671	1.07343
CG3376	1.07247
CG10072	1.07165
CG18013	1.0712
CG33939	1.07107
CG10153	1.07045
CG9213	1.07006
CG12117	1.06943
CG4510	1.06841
CG31226	1.06827
CG32750	1.06774
CG5809	1.06773
CG11282	1.06695
CG12489	1.06669
CG7891	1.06663
CG1345	1.06629
CG6090	1.06616
CG4685	1.06511
CG3752	1.06504
CG13418	1.06494
CG43658	1.06477
CG9839	1.06451
CG5025	1.06447
CG6647	1.06414
CG43675	1.06404
CG5059	1.06355
CG32641	1.06348
CG5047	1.06304
CG16916	1.06299
CG4637	1.06288
CG11306	1.06247
CG5122	1.06129
CG3358	1.0612
CR43804	1.06098
CG4921	1.05972
CG8520	1.05942
CG6617	1.05905
CG8481	1.05874
CG18628	1.05873
CG4947	1.05863
CG17273	1.05827
CG10949	1.05739
CG8864	1.05703
CG11854	1.05685
CG14149	1.05656
CG12746	1.05621
CR15345	1.05575
CG1830	1.05567
CG7600	1.05564
CG12163	1.05563
CR43810	1.05562
CG31142	1.05538
CR46011	1.05536
CG6570	1.05534
CG31274	1.05391
CG7091	1.05381
CG6895	1.05367
CG4091	1.05327
CG4393	1.05271
CG2118	1.05262
CG12214	1.05247
CG13255	1.05247
CG9388	1.05182
CG31674	1.05135
CG15027	1.05057
CG7999	1.05012
CG30108	1.04924
CG11127	1.04854
CG5771	1.0481
CG14543	1.04736
CG2986	1.04716
CG8965	1.0465
CG10354	1.04564
CG42317	1.04506
CG14430	1.04481
CG3593	1.04471
CG17493	1.04428
CG10157	1.04328
CG4983	1.04308
CG7269	1.04218
CG1124	1.04142
CG7171	1.04118
CG8632	1.04112
CG1418	1.04062
CG11488	1.04037
CG15916	1.04011
CG3772	1.0399
CG34085	1.03898
CR43301	1.03822
CG12717	1.03764
CG31426	1.03754
CG14514	1.03723
CG5949	1.03706
CG42274	1.03695
CG17471	1.03681
CG13604	1.03622
CR34590	1.03613
CG11837	1.03509
CG31618	1.03424
CG12876	1.03381
CG32115	1.03337
CG5869	1.03281
CG17597	1.03203
CG12131	1.03171
CG12972	1.0314
CR18228	1.03128
CG10417	1.03091
CG10920	1.03009
CG17035	1.0297
CG3290	1.02858
CG30424	1.02839
CG34136	1.02831
CG17556	1.02755
CG14079	1.02751
CG10006	1.02735
CG6743	1.02734
CG31648	1.02708
CG11132	1.02674
CR43461	1.02563
CG7422	1.02541
CG3091	1.02506
CG45045	1.02477
CG7622	1.02447
CG30392	1.02286
CG3585	1.02276
CG6757	1.02248
CG12521	1.02176
CG9672	1.02151
CG4623	1.02009
CG2803	1.01975
CG1101	1.01925
CG11785	1.01829
CG32178	1.01827
CG2692	1.01811
CG4713	1.01792
CG31921	1.01699
CG6193	1.01656
CG31449	1.01568
CG3939	1.01547
CG3793	1.01511
CG1829	1.01478
CG17259	1.01477
CG42595	1.01413
CG6213	1.01369
CG18550	1.01364
CG31633	1.01316
CR45419	1.01299
CR45517	1.01298
CG1088	1.01291
CG9311	1.01195
CG7516	1.0118
CG12264	1.01179
CG15822	1.0114
CG7450	1.01093
CG5793	1.01012
CG6020	1.00998
CG31094	1.00945
CG14704	1.00939
CG11275	1.00775
CG3730	1.00692
CG40127	1.00678
CG13405	1.00676
CG10372	1.00632
CG4703	1.00621
CG6574	1.00617
CG14118	1.00595
CG3480	1.00543
CG9149	1.00469
CG34413	1.00427
CG12290	1.00382
CG18591	1.00371
CG4649	1.00317
CG2140	1.00309
CG9617	1.00301
CG10253	1.00254
CG4937	1.00247
CG17111	1.00245
CG1681	1.00225
CG12379	1.00202
CG3678	1.00144
CR43310	1.00139
CG8385	1.00011
CG13002	1.00003
CG33108	0.999211
CG5002	0.998743
CG2852	0.998686
CG11448	0.998387
CG32485	0.998383
CG2611	0.997982
CG3149	0.997472
CG8946	0.997263
CG44014	0.997007
CG9394	0.996501
CG3044	0.996384
CG32854	0.996143
CG12511	0.995709
CG3522	0.995472
CG3277	0.994087
CG3704	0.993954
CG9543	0.993538
CR45383	0.993496
CG1163	0.993408
CG31673	0.993362
CG34040	0.993153
CR31054	0.992877
CG9205	0.992425
CG14080	0.99197
CG34229	0.99196
CG8057	0.99181
CG7439	0.991668
CG11738	0.991665
CG34426	0.991625
CG34063	0.991568
CG11648	0.990878
CR44967	0.990771
CG34104	0.990678
CG9078	0.990674
CG1143	0.990563
CG10564	0.990257
CG6116	0.989849
CG15171	0.989788
CG9080	0.989594
CG6575	0.989375
CG42674	0.989346
CG10947	0.988551
CG32042	0.987655
CG7514	0.987405
CG12991	0.987272
CG3425	0.987153
CG4683	0.986996
CG1851	0.986975
CG8882	0.986359
CG5149	0.986302
CG18372	0.985781
CG18003	0.985708
CG1671	0.985535
CG31792	0.984859
CG14577	0.984853
CR45252	0.984614
CR43855	0.984557
CG33229	0.984223
CG17350	0.984185
CR43961	0.983934
CG8989	0.982852
CG10753	0.982724
CG5118	0.982594
CG14634	0.982219
CG4166	0.982141
CG42495	0.982127
CG12505	0.981269
CG7845	0.981099
CG8627	0.980514
CG1007	0.979994
CG9994	0.97986
CG44009	0.979736
CG3140	0.979696
CG13658	0.979376
CG12729	0.979215
CG30077	0.97914
CG18321	0.978994
CG6906	0.978819
CG9195	0.978795
CG6480	0.977536
CG12909	0.977129
CG34417	0.97711
CG10962	0.976958
CG6048	0.976941
CG5110	0.976808
CG43442	0.976327
CG14145	0.976265
CG7409	0.976188
CG14805	0.97602
CG2525	0.976002
CG10915	0.975544
CG7955	0.975482
CG8200	0.97523
CG9858	0.975069
CG14196	0.975052
CG9336	0.974953
CG9916	0.974885
CG10240	0.974446
CG10964	0.974082
CG33151	0.973784
CG11196	0.973771
CR45681	0.973742
CG30344	0.97365
CG12135	0.973176
CG9386	0.973154
CG2669	0.973086
CG12789	0.972444
CG3379	0.971911
CG30425	0.971775
CG9890	0.970901
CG5073	0.97045
CG1637	0.969947
CG10068	0.969432
CG1856	0.968967
CG6214	0.968702
CG40006	0.96849
CG10423	0.967904
CG34423	0.967201
CG34089	0.966935
CG1213	0.966799
CG9535	0.966731
CR32385	0.966514
CG17639	0.966297
CG2207	0.966161
CG1009	0.966144
CG17515	0.96526
CG11999	0.964968
CG7496	0.964515
CG34250	0.964427
CG4043	0.964243
CG2811	0.9634
CG8844	0.963331
CG6608	0.962635
CG6867	0.962136
CG15432	0.961691
CG7558	0.961462
CG6637	0.961291
CG3436	0.961218
CG10021	0.961061
CG11516	0.96075
CG6712	0.960697
CG5018	0.960546
CG4886	0.959318
CG31106	0.959003
CG4371	0.958963
CG12289	0.958263
CR43387	0.958078
CG13075	0.957876
CR45484	0.957854
CG10932	0.957761
CG11050	0.957465
CG17531	0.957342
CG4557	0.957241
CG9946	0.956367
CG17521	0.956031
CG3166	0.955584
CG33468	0.955571
CG34170	0.955271
CR32886	0.954606
CG6995	0.9541
CG4586	0.954037
CG8596	0.953779
CG8544	0.952867
CG10733	0.952342
CG13566	0.952292
CG43065	0.952214
CG9211	0.951883
CG42230	0.951767
CG8079	0.951719
CG8121	0.951712
CR43957	0.951304
CG8199	0.950597
CG14419	0.950369
CG12853	0.950252
CG8540	0.949896
CG6523	0.949613
CG11291	0.949485
CG6025	0.949113
CG5728	0.948624
CG6481	0.948326
CG9629	0.947843
CG1600	0.94745
CG15422	0.947015
CG8300	0.94686
CG5224	0.946758
CG4645	0.946616
CG7970	0.946082
CG14245	0.945774
CG4901	0.945585
CG1381	0.945507
CG12373	0.944083
CG10504	0.944055
CG3885	0.944042
CG10181	0.943633
CG4572	0.943469
CG11266	0.942868
CG13139	0.942628
CG7816	0.942256
CG12272	0.942102
CG13827	0.941056
CG11589	0.940516
CG18281	0.940259
CG5248	0.939915
CG15019	0.939844
CG7147	0.938959
CG33002	0.937412
CG5269	0.937385
CG6778	0.937303
CG7197	0.937227
CG10659	0.936725
CG11059	0.936495
CG33051	0.936441
CG14789	0.936302
CG10620	0.935869
CG12400	0.935526
CG14217	0.935272
CG33473	0.935137
CG6490	0.935042
CR34592	0.934924
CG7778	0.934781
CG4046	0.934507
CG8602	0.934009
CG34316	0.933747
CG14764	0.933551
CG17834	0.933286
CG8010	0.933223
CG10527	0.93241
CG31133	0.932175
CG9391	0.932082
CG1980	0.931776
CG43225	0.931617
CG11089	0.931238
CG3672	0.930383
CR46012	0.930286
CG1129	0.930224
CG14027	0.930017
CG45076	0.929541
CG33503	0.929416
CG8900	0.929228
CG5265	0.928608
CG10585	0.928434
CG17347	0.928092
CG10751	0.927995
CG11679	0.927825
CG9022	0.927681
CG4267	0.927647
CG15012	0.9274
CG1628	0.927244
CG5613	0.927085
CG10465	0.926997
CG7935	0.926979
CG33941	0.92664
CG15083	0.926418
CG9020	0.926374
CG12259	0.926148
CG5310	0.926051
CG4988	0.925703
CG31794	0.925628
CG34001	0.925459
CG6341	0.925436
CG7662	0.925347
CG5662	0.925264
CG12945	0.924712
CG10106	0.924432
CG12938	0.924317
CG9258	0.924244
CG7611	0.923483
CG1896	0.922397
CG11130	0.922242
CG4804	0.922233
CG17027	0.921884
CG33172	0.921307
CG40129	0.921221
CG3368	0.920252
CG7365	0.920129
CG6639	0.919777
CG9797	0.918071
CG5325	0.917856
CG34090	0.91764
CG32350	0.917488
CG10353	0.917434
CG7314	0.917286
CG9009	0.917263
CG4646	0.917163
CG33104	0.916548
CG8306	0.916189
CR45025	0.91598
CG3505	0.915731
CG2179	0.915482
CR18217	0.915459
CG11857	0.915243
CG4696	0.915201
CG40228	0.914838
CG7870	0.914663
CG6649	0.91422
CG6514	0.913499
CG3224	0.91323
CG18466	0.912713
CG5961	0.912526
CG14782	0.912479
CG3957	0.912444
CG6291	0.911872
CG4975	0.911714
CG8839	0.911651
CG15611	0.911003
CG2033	0.910882
CG7773	0.910601
CG12883	0.910108
CG5383	0.910091
CG8675	0.910083
CG3071	0.910027
CG31390	0.909889
CG42240	0.909303
CG10621	0.909295
CG8674	0.909275
CG9769	0.90917
CG43120	0.908889
CG5044	0.908069
CG2846	0.907927
CG12230	0.907917
CG8993	0.907582
CG7954	0.907328
CG7993	0.906732
CG12567	0.906438
CG42781	0.905498
CG10542	0.904835
CG11331	0.904679
CG6665	0.904458
CG10703	0.904317
CG8444	0.904296
CG31973	0.903607
CG5271	0.903346
CG3324	0.902849
CG6493	0.902821
CG16700	0.902712
CG7283	0.901735
CG1956	0.900843
CG8399	0.900485
CG10843	0.900243
CR42645	0.900116
CG34067	0.899995
CG5717	0.899057
CG9547	0.898821
CG4001	0.898562
CG11600	0.898322
CG17137	0.89782
CG10588	0.89781
CG34069	0.896848
CG34371	0.896538
CG1028	0.896367
CG8666	0.895821
CG5205	0.895816
CG9270	0.895571
CG6489	0.895539
CG7777	0.895158
CG4768	0.894227
CG7986	0.893549
CG17116	0.893354
CG13076	0.893277
CG2221	0.893195
CG6950	0.893064
CG12204	0.892694
CG31638	0.891547
CG3740	0.891153
CG7433	0.891109
CG10306	0.890864
CG14121	0.890815
CG4994	0.890588
CG9282	0.889374
CG11825	0.88935
CG5410	0.88867
CG43218	0.888274
CG6773	0.888249
CR45274	0.888081
CG31704	0.886801
CG8707	0.886129
CR40005	0.885935
CG10916	0.885783
CG8145	0.885411
CG42253	0.885297
CG33653	0.885065
CG10036	0.88484
CG31719	0.884804
CG8092	0.883914
CG11024	0.883842
CG15043	0.883422
CG7494	0.883356
CG12576	0.8831
CG14029	0.88296
CG6014	0.882724
CG6202	0.882426
CG5745	0.88242
CG42281	0.881452
CG17678	0.881344
CG14717	0.881052
CG3333	0.880694
CG10071	0.880165
CG30291	0.879952
CG9896	0.879903
CG4141	0.879708
CR42532	0.879678
CG4672	0.879393
CG34195	0.879235
CG6006	0.879083
CG32068	0.878781
CR46128	0.878656
CG3621	0.878007
CG6175	0.877883
CG7260	0.877804
CG31176	0.877739
CG8818	0.877495
CG7551	0.877424
CR45214	0.876608
CG14957	0.876114
CG42521	0.875535
CG1780	0.875368
CG11844	0.87532
CG3564	0.874176
CG1970	0.873391
CG5161	0.873162
CG3172	0.872975
CG12196	0.872726
CG1081	0.872565
CG6896	0.872437
CG7931	0.872232
CG12946	0.872212
CG7438	0.871267
CR45158	0.871159
CG5888	0.870731
CG18316	0.870488
CG6998	0.869888
CG1844	0.869809
CG15631	0.869553
CG43313	0.869406
CG5482	0.869399
CG34284	0.869071
CR41443	0.868803
CG1979	0.8688
CG8327	0.868723
CG2540	0.868339
CG8745	0.868047
CG8409	0.867907
CG5773	0.867708
CG2909	0.867672
CG32581	0.867632
CG6602	0.867523
CG12859	0.867087
CG32000	0.866955
CG6984	0.866694
CG32772	0.866416
CG9553	0.866168
CG9210	0.866124
CG6811	0.865825
CG9990	0.86572
CG9836	0.865714
CG9556	0.865481
CG5880	0.865046
CG42611	0.86494
CG34455	0.864616
CG6607	0.86426
CG9742	0.864226
CR43496	0.864115
CG8811	0.863931
CG18135	0.863734
CG1989	0.863406
CG11400	0.863381
CG17559	0.863371
CG11836	0.861959
CG13893	0.860982
CG8091	0.860912
CG4233	0.860624
CG12775	0.860614
CG11121	0.860219
CG17272	0.860025
CG7041	0.859934
CG5183	0.859908
CG3000	0.859701
CG10286	0.859669
CG43427	0.859122
CG11949	0.859057
CG3241	0.858989
CG4743	0.858855
CG9867	0.85873
CG4758	0.858721
CG1475	0.858357
CG8709	0.858169
CG11140	0.858093
CG5846	0.858035
CG7540	0.857618
CG9741	0.857567
CG8913	0.857539
CG18417	0.857299
CG17019	0.857201
CG7765	0.857157
CG11317	0.85711
CG34348	0.856998
CG12730	0.856554
CG5164	0.856234
CG9231	0.856059
CG3168	0.855905
CG14977	0.855629
CG10695	0.855536
CR13656	0.855358
CG9319	0.855304
CG13085	0.855007
CG42827	0.854778
CG31380	0.854319
CG2182	0.854292
CG43693	0.854237
CG7940	0.854204
CG33554	0.854133
CG4457	0.853589
CG42601	0.853532
CG9512	0.853137
CG7808	0.852976
CG14883	0.852534
CG14963	0.852299
CG6770	0.851859
CG17264	0.851705
CG32775	0.850677
CG3835	0.850472
CG9436	0.850098
CG2906	0.850062
CG33474	0.849712
CG7616	0.849662
CG10652	0.849651
CG14804	0.849643
CG11579	0.849445
CG5203	0.849295
CG5408	0.849284
CG3655	0.849266
CR46095	0.849137
CR43432	0.848996
CG4107	0.848923
CG14435	0.848795
CG1515	0.847942
CG11276	0.847936
CG2050	0.847729
CG9915	0.847584
CG4394	0.847157
CG10623	0.84691
CG9119	0.846511
CG13323	0.846353
CG11877	0.846341
CG15706	0.845945
CG1705	0.84585
CG5946	0.84581
CG7755	0.845543
CG4300	0.84551
CG32190	0.845198
CG32045	0.84501
CG4045	0.844993
CG8522	0.844497
CG33502	0.844351
CG40486	0.844298
CG13905	0.843931
CG11537	0.843924
CG17657	0.843694
CG31821	0.84369
CG2116	0.843585
CG10130	0.842875
CG18477	0.84274
CG13984	0.842203
CG1883	0.842169
CG10333	0.842067
CG9738	0.841552
CG16707	0.841172
CG2471	0.841143
CG3335	0.840968
CG8996	0.840291
CR43309	0.840179
CG18247	0.840075
CG1944	0.840062
CG2060	0.840013
CG6840	0.839887
CG15693	0.839358
CG3732	0.839212
CR41320	0.839026
CG42309	0.838733
CG8690	0.838728
CG1349	0.83869
CG12324	0.838667
CG7085	0.838118
CG9212	0.838065
CG8372	0.837855
CG8070	0.837702
CG9429	0.837688
CG15170	0.837341
CG6521	0.837281
CG8344	0.836656
CG13176	0.836545
CG11670	0.83646
CG4139	0.83631
CG10898	0.836002
CG42321	0.835896
CG4889	0.835658
CG10610	0.835616
CG8669	0.835335
CG7726	0.835167
CG7975	0.834539
CG32711	0.834435
CG8287	0.834192
CG5835	0.834127
CG10501	0.833416
CG13280	0.833076
CG3831	0.832713
CG9422	0.832556
CG14575	0.832277
CR44578	0.832131
CG1838	0.831551
CG1063	0.83125
CR44429	0.831193
CG8885	0.830867
CG3040	0.830461
CG1404	0.830249
CG11170	0.829663
CG31289	0.829547
CG8497	0.82928
CG12393	0.82892
CG31548	0.828232
CG17257	0.827575
CG1041	0.827572
CG10967	0.82731
CG18402	0.827225
CG8038	0.827109
CG9900	0.826839
CG15881	0.826429
CG8441	0.826205
CG6846	0.826087
CG4931	0.825992
CG2099	0.825807
CG8987	0.82514
CG12832	0.825122
CG12008	0.825062
CG31102	0.824958
CR32218	0.824934
CG14505	0.824892
CG4464	0.824791
CG3493	0.824415
CG5862	0.824305
CG13516	0.824101
CG17420	0.823256
CG6145	0.822285
CG5486	0.822101
CG7609	0.821749
CG4215	0.821676
CG33080	0.821282
CG8039	0.820336
CG33119	0.820308
CG7939	0.820275
CG1692	0.820094
CG4087	0.820087
CG13804	0.820048
CG17680	0.819938
CG4400	0.819577
CG3479	0.819574
CG5612	0.819552
CG18067	0.819033
CG15678	0.819006
CG7464	0.818649
CG9699	0.818495
CG10305	0.818044
CG9044	0.818003
CG6401	0.817901
CG14077	0.817736
CG12773	0.81772
CG9527	0.817468
CG33206	0.816898
CG4287	0.816704
CG41623	0.816321
CG33514	0.815957
CG15459	0.815796
CG9774	0.815676
CG10600	0.815576
CR45863	0.815379
CG3446	0.815244
CG6699	0.814763
CG3395	0.814286
CG14715	0.814171
CG31004	0.813824
CG46304	0.813761
CG8203	0.813447
CG1462	0.813241
CG42273	0.8131
CG8649	0.81309
CG3234	0.812759
CG10635	0.812513
CG3940	0.812479
CG5630	0.812323
CG46298	0.812055
CG8857	0.812006
CG2998	0.81195
CG12170	0.811873
CG4918	0.811856
CG1633	0.811746
CG3199	0.811598
CG15667	0.81159
CG5541	0.811326
CR46009	0.811319
CG4539	0.811239
CR43241	0.810674
CG3770	0.810652
CG5320	0.810604
CG3544	0.810506
CG11988	0.810455
CG10573	0.809532
CG14231	0.809371
CG1487	0.809132
CG14542	0.808842
CG9240	0.808582
CG1620	0.808438
CG4084	0.808176
CG10837	0.808016
CG14750	0.807927
CG9889	0.807877
CG16873	0.807646
CG6483	0.80711
CG11001	0.806777
CG6550	0.806549
CG14974	0.806525
CG7525	0.806391
CG4276	0.806112
CG32418	0.805949
CG13389	0.805496
CG7424	0.805121
CG5676	0.804912
CG10161	0.80457
CG11583	0.80445
CG9968	0.804216
CG6606	0.804175
CG9987	0.804163
CG3661	0.804034
CG11878	0.80389
CG11709	0.803379
CR45023	0.803284
CR42723	0.803262
CG34242	0.803162
CG32250	0.802777
CG4560	0.802718
CG5195	0.80223
CG1718	0.801587
CG14813	0.801377
CG7172	0.801062
CG32531	0.800977
CG13024	0.80087
CG10214	0.800717
CG30391	0.800714
CG1304	0.800404
CG11671	0.800359
CG6120	0.800325
CG11686	0.800003
CG12824	0.799996
CG5344	0.799392
CG16727	0.799391
CG11562	0.799374
CG11759	0.79926
CG17534	0.798883
CG4404	0.798654
CG33135	0.798205
CG4119	0.79803
CG6253	0.798
CG15093	0.797863
CG7787	0.79783
CG13585	0.797656
CG4282	0.797461
CR45303	0.797294
CG1373	0.797124
CR45566	0.796964
CG14934	0.796781
CG17218	0.796639
CG3702	0.796532
CR44283	0.796243
CG2718	0.796205
CG5941	0.796179
CG3027	0.796144
CG4897	0.796086
CG18095	0.795703
CG8012	0.79566
CG30151	0.795653
CG9842	0.795198
CG4299	0.795162
CG6428	0.795062
CG5974	0.794553
CG3097	0.793891
CG1327	0.793662
CG42670	0.793437
CG5725	0.793175
CG31421	0.793128
CG2835	0.792956
CG9470	0.792671
CG12106	0.792535
CG18449	0.792291
CG9631	0.792167
CG4301	0.792022
CG13309	0.792003
CG5734	0.791932
CG12740	0.791458
CG7943	0.791368
CG10672	0.791329
CG7272	0.791014
CG30281	0.790494
CG9415	0.790477
CG11084	0.790346
CR43670	0.790036
CG8110	0.789463
CG4912	0.789205
CG8201	0.788597
CG10469	0.788561
CG16954	0.788423
CG3136	0.788183
CG2715	0.78805
CG10245	0.787855
CG10176	0.787711
CG33182	0.787547
CG34112	0.787404
CG7262	0.787312
CG14195	0.78719
CG2944	0.786665
CG9784	0.786558
CG7066	0.786144
CG5731	0.7856
CG34072	0.785321
CG4353	0.78518
CG12296	0.784712
CG4103	0.783862
CG6724	0.783567
CG43119	0.783093
CG5654	0.782679
CG8332	0.782469
CG10943	0.782277
CR43723	0.782242
CG2528	0.782217
CG3153	0.782161
CG7490	0.782104
CG12843	0.78203
CG12073	0.781828
CG6181	0.781596
CG9575	0.781464
CG5562	0.781442
CG1528	0.781427
CG9998	0.781409
CG13626	0.781026
CG14777	0.780412
CG7044	0.78012
CG11659	0.779963
CG3706	0.779928
CG7642	0.779827
CG17061	0.779682
CG32075	0.779335
CG3380	0.779257
CG30410	0.778646
CG6300	0.77831
CR45424	0.778099
CG8229	0.777796
CG2781	0.777565
CG40472	0.777175
CG30463	0.777157
CG31317	0.776909
CG12029	0.776689
CG4759	0.776663
CG17271	0.776536
CG31155	0.776416
CG6783	0.775835
CG3911	0.775695
CG10701	0.775563
CG10640	0.775137
CG1139	0.775133
CG14792	0.775126
CG5504	0.775084
CG3922	0.77456
CG4312	0.77427
CG7228	0.774217
CG33162	0.774116
CG11899	0.773967
CG11963	0.7737
CG17855	0.773477
CG14786	0.773402
CG5254	0.772946
CG45074	0.772913
CG3174	0.772844
CG11474	0.772568
CG10069	0.772503
CG12338	0.772371
CG3297	0.772237
CG9885	0.772145
CG15814	0.772126
CG12780	0.771942
CG7097	0.771938
CG17237	0.771922
CG31248	0.771709
CG8615	0.771681
CG7626	0.771577
CG15210	0.771538
CG14413	0.771383
CG3907	0.771286
CG3279	0.771211
CG33115	0.771204
CR44493	0.770498
CG7199	0.770367
CG8249	0.76961
CG5330	0.769356
CG34083	0.769354
CR44871	0.769267
CG5057	0.768904
CG4634	0.768774
CG1943	0.768648
CG7212	0.768531
CG5321	0.768239
CG46146	0.768191
CG31371	0.768158
CG17121	0.767653
CG8268	0.767377
CR43144	0.766724
CG32597	0.766672
CG7586	0.766591
CG14444	0.766555
CR41597	0.766227
CG3424	0.766216
CG3995	0.766126
CG43369	0.765986
CG5500	0.765809
CG11218	0.765785
CG10565	0.765647
CG7966	0.765335
CG32096	0.765332
CG42865	0.765239
CG31632	0.765136
CG3817	0.765068
CG1524	0.764563
CG9610	0.763927
CG10139	0.763477
CG42867	0.76343
CG42822	0.763287
CG9449	0.763274
CG2960	0.763196
CG3371	0.762538
CG1099	0.762378
CG17935	0.76235
CG11807	0.761937
CG3809	0.761553
CG6638	0.761538
CG2101	0.76143
CG4203	0.761198
CG8922	0.761174
CG40494	0.760935
CG13689	0.760846
CG4200	0.760699
CG17508	0.760677
CG7739	0.760248
CG17930	0.760074
CG3329	0.760003
CR45853	0.759933
CG4532	0.759811
CG17712	0.759635
CG8415	0.759626
CG17549	0.759513
CG10230	0.759374
CG5692	0.759291
CG10159	0.759155
CG3314	0.759
CG32397	0.757794
CR34335	0.757591
CG11111	0.757026
CG7881	0.756842
CG5701	0.756634
CG3989	0.756473
CG6103	0.75623
CG1424	0.756173
CG10794	0.755686
CG15717	0.755566
CG15247	0.75548
CG43770	0.755219
CG2849	0.754977
CG2204	0.75485
CG9626	0.754702
CG12963	0.754524
CG4140	0.7541
CG5288	0.754021
CG7029	0.753674
CG9586	0.75351
CG33116	0.753262
[truncated: 10,348 more rows]
